# Supplementary material for: Starvation-induced HSC70 O-GlcNAcylation activates chaperone-mediated autophagy
Source: J Biol Chem. 2026 May 15;302(7):113165. doi: 10.1016/j.jbc.2026.113165 (PMC13273674; doi:10.1016/j.jbc.2026.113165)
Supplement: Table S1 [file mmc1.xlsx]

## Sheet: Sheet1
Supplementary Table S1. Label-free quantitative mass spectrometry identifies HSC70-WT and HSC70-T430A interactome.
Accession	Description	Coverage [%]	# Peptides	# PSMs	# Unique Peptides	# AAs	MW [kDa]	Score Sequest HT: Sequest HT	HSC70-WT	HSC70-T430A
P11142	Heat shock cognate 71 kDa protein OS=Homo sapiens OX=9606 GN=HSPA8 PE=1 SV=1	99	111	4926	87	646	70.9	15509.4	1.48398e+10	3.27259e+10
P0DMV9	Heat shock 70 kDa protein 1B OS=Homo sapiens OX=9606 GN=HSPA1B PE=1 SV=1	88	82	1049	49	641	70	2946.14	2.77928e+09	2.0595e+09
P54652	Heat shock-related 70 kDa protein 2 OS=Homo sapiens OX=9606 GN=HSPA2 PE=1 SV=1	43	29	1155	6	639	70	2547.14	5.17352e+06	6.94223e+06
Q00610	Clathrin heavy chain 1 OS=Homo sapiens OX=9606 GN=CLTC PE=1 SV=5	71	135	580	109	1675	191.5	1881.56	8.63128e+08	1.03409e+09
P34932	Heat shock 70 kDa protein 4 OS=Homo sapiens OX=9606 GN=HSPA4 PE=1 SV=4	89	102	494	98	840	94.3	1629.07	1.28425e+09	1.89787e+09
Q92598	Heat shock protein 105 kDa OS=Homo sapiens OX=9606 GN=HSPH1 PE=1 SV=1	71	75	303	69	858	96.8	1023.21	4.18188e+08	5.28364e+08
P08670	Vimentin OS=Homo sapiens OX=9606 GN=VIM PE=1 SV=4	91	67	322	63	466	53.6	1017.24	6.39641e+08	3.46673e+08
P34931	Heat shock 70 kDa protein 1-like OS=Homo sapiens OX=9606 GN=HSPA1L PE=1 SV=2	49	31	420	8	641	70.3	1003.64	9.44754e+06	4.70883e+07
P11021	Endoplasmic reticulum chaperone BiP OS=Homo sapiens OX=9606 GN=HSPA5 PE=1 SV=2	61	52	293	50	654	72.3	795.36	2.18064e+08	5.94268e+08
P17066	Heat shock 70 kDa protein 6 OS=Homo sapiens OX=9606 GN=HSPA6 PE=1 SV=2	40	29	330	8	643	71	710.95	3.33006e+06	680341
P35579	Myosin-9 OS=Homo sapiens OX=9606 GN=MYH9 PE=1 SV=4	53	97	222	90	1960	226.4	596.38	7.32979e+07	1.0639e+08
P60709	Actin, cytoplasmic 1 OS=Homo sapiens OX=9606 GN=ACTB PE=1 SV=1	84	37	174	1	375	41.7	529.5	2.83559e+08	246315048
P63261	Actin, cytoplasmic 2 OS=Homo sapiens OX=9606 GN=ACTG1 PE=1 SV=1	84	37	174	1	375	41.8	529.31	20799804	5497926
P19338	Nucleolin OS=Homo sapiens OX=9606 GN=NCL PE=1 SV=3	44	38	156	38	710	76.6	519.81	1.59978e+08	1.96899e+08
P04264	Keratin, type II cytoskeletal 1 OS=Homo sapiens OX=9606 GN=KRT1 PE=1 SV=6	62	50	170	44	644	66	487.81	9.72051e+07	1.79467e+08
O95757	Heat shock 70 kDa protein 4L OS=Homo sapiens OX=9606 GN=HSPA4L PE=1 SV=3	72	63	166	56	839	94.5	468.88	1.30967e+08	1.66398e+08
P68363	Tubulin alpha-1B chain OS=Homo sapiens OX=9606 GN=TUBA1B PE=1 SV=1	67	33	155	3	451	50.1	432.32	3.05696e+08	3.45715e+07
Q13813	Spectrin alpha chain, non-erythrocytic 1 OS=Homo sapiens OX=9606 GN=SPTAN1 PE=1 SV=3	38	72	152	72	2472	284.4	414.76	8.31301e+07	2.78383e+07
Q71U36	Tubulin alpha-1A chain OS=Homo sapiens OX=9606 GN=TUBA1A PE=1 SV=1	67	33	146	1	451	50.1	408.96	1.4692e+07	542461
P11940	Polyadenylate-binding protein 1 OS=Homo sapiens OX=9606 GN=PABPC1 PE=1 SV=2	75	56	165	37	636	70.6	386.82	6.21192e+07	1.34259e+08
Q9BQE3	Tubulin alpha-1C chain OS=Homo sapiens OX=9606 GN=TUBA1C PE=1 SV=1	67	32	142	2	449	49.9	382.83	1.71136e+06
P68133	Actin, alpha skeletal muscle OS=Homo sapiens OX=9606 GN=ACTA1 PE=1 SV=1	35	21	123	4	377	42	368.9	1.05801e+08	1.88939e+07
O95816	BAG family molecular chaperone regulator 2 OS=Homo sapiens OX=9606 GN=BAG2 PE=1 SV=1	77	21	102	21	211	23.8	363.42	3.06582e+08	1.99395e+08
Q14204	Cytoplasmic dynein 1 heavy chain 1 OS=Homo sapiens OX=9606 GN=DYNC1H1 PE=1 SV=5	31	88	135	88	4646	532.1	352.6	8.72707e+07	3.99367e+06
Q9UNE7	E3 ubiquitin-protein ligase CHIP OS=Homo sapiens OX=9606 GN=STUB1 PE=1 SV=2	83	36	132	36	303	34.8	344.26	2.27495e+08	9.4919e+07
P07437	Tubulin beta chain OS=Homo sapiens OX=9606 GN=TUBB PE=1 SV=2	74	31	110	6	444	49.6	341.17	1.85878e+08	1.99376e+07
P13645	Keratin, type I cytoskeletal 10 OS=Homo sapiens OX=9606 GN=KRT10 PE=1 SV=6	63	41	133	35	584	58.8	340.09	2.76889e+07	1.19229e+08
O95817	BAG family molecular chaperone regulator 3 OS=Homo sapiens OX=9606 GN=BAG3 PE=1 SV=3	85	37	144	37	575	61.6	337.4	4.42491e+07	3.00823e+08
P35527	Keratin, type I cytoskeletal 9 OS=Homo sapiens OX=9606 GN=KRT9 PE=1 SV=3	56	29	105	28	623	62	335.45	4.41816e+07	7.99197e+07
P68104	Elongation factor 1-alpha 1 OS=Homo sapiens OX=9606 GN=EEF1A1 PE=1 SV=1	58	25	90	25	462	50.1	333.06	1.16737e+08	8.08867e+07
Q9BY77	Polymerase delta-interacting protein 3 OS=Homo sapiens OX=9606 GN=POLDIP3 PE=1 SV=2	75	33	124	33	421	46.1	328.47	4.03914e+07	1.23314e+08
Q13310	Polyadenylate-binding protein 4 OS=Homo sapiens OX=9606 GN=PABPC4 PE=1 SV=1	55	44	137	25	644	70.7	322.25	1.47723e+07	2.26614e+07
P07910	Heterogeneous nuclear ribonucleoproteins C1/C2 OS=Homo sapiens OX=9606 GN=HNRNPC PE=1 SV=4	58	25	124	24	306	33.7	316.87	1.30979e+08	2.47821e+08
P68371	Tubulin beta-4B chain OS=Homo sapiens OX=9606 GN=TUBB4B PE=1 SV=1	74	30	105	5	445	49.8	310.91	1.37112e+07	1.11953e+06
P17028	Zinc finger protein 24 OS=Homo sapiens OX=9606 GN=ZNF24 PE=1 SV=4	83	28	118	28	368	42.1	310.8	4.94082e+07	8.97496e+07
P62269	40S ribosomal protein S18 OS=Homo sapiens OX=9606 GN=RPS18 PE=1 SV=3	79	30	131	30	152	17.7	310.45	1.43712e+08	1.06077e+08
P07814	Bifunctional glutamate/proline--tRNA ligase OS=Homo sapiens OX=9606 GN=EPRS1 PE=1 SV=5	58	69	144	69	1512	170.5	309.15	7.58963e+07	1.58702e+07
P53675	Clathrin heavy chain 2 OS=Homo sapiens OX=9606 GN=CLTCL1 PE=1 SV=2	13	27	104	1	1640	186.9	305.62	4804099	3.36555e+06
P35908	Keratin, type II cytoskeletal 2 epidermal OS=Homo sapiens OX=9606 GN=KRT2 PE=1 SV=2	78	44	118	32	639	65.4	300.56	2.002e+07	4.8652e+07
Q13838	Spliceosome RNA helicase DDX39B OS=Homo sapiens OX=9606 GN=DDX39B PE=1 SV=1	69	28	102	15	428	49	292.07	1.07921e+08	4.75274e+07
Q15029	116 kDa U5 small nuclear ribonucleoprotein component OS=Homo sapiens OX=9606 GN=EFTUD2 PE=1 SV=1	63	43	96	42	972	109.4	289.73	5.04297e+07	3.20347e+07
Q9NZL4	Hsp70-binding protein 1 OS=Homo sapiens OX=9606 GN=HSPBP1 PE=1 SV=2	78	28	102	28	359	39.3	288.68	2.62345e+07	1.96526e+07
Q12905	Interleukin enhancer-binding factor 2 OS=Homo sapiens OX=9606 GN=ILF2 PE=1 SV=2	65	20	91	20	390	43	285.03	7.77154e+07	5.6684e+07
P12956	X-ray repair cross-complementing protein 6 OS=Homo sapiens OX=9606 GN=XRCC6 PE=1 SV=2	44	28	105	28	609	69.8	284.18	5.60615e+07	5.5794e+07
Q9BVA1	Tubulin beta-2B chain OS=Homo sapiens OX=9606 GN=TUBB2B PE=1 SV=1	58	25	85	3	445	49.9	274.18	1.82174e+06	419356
P09651	Heterogeneous nuclear ribonucleoprotein A1 OS=Homo sapiens OX=9606 GN=HNRNPA1 PE=1 SV=5	56	24	87	23	372	38.7	269.74	1.95211e+07	1.24288e+08
Q13263	Transcription intermediary factor 1-beta OS=Homo sapiens OX=9606 GN=TRIM28 PE=1 SV=5	57	32	94	32	835	88.5	261.77	5.46011e+07	4.74705e+07
P10412	Histone H1.4 OS=Homo sapiens OX=9606 GN=H1-4 PE=1 SV=2	54	21	108	6	219	21.9	257.4	2.56082e+08	3.32784e+08
O75643	U5 small nuclear ribonucleoprotein 200 kDa helicase OS=Homo sapiens OX=9606 GN=SNRNP200 PE=1 SV=2	30	44	76	44	2136	244.4	251.35	5.45582e+07	1.26815e+07
P62081	40S ribosomal protein S7 OS=Homo sapiens OX=9606 GN=RPS7 PE=1 SV=1	72	17	66	17	194	22.1	249.03	1.22637e+08	2.79206e+07
P26599	Polypyrimidine tract-binding protein 1 OS=Homo sapiens OX=9606 GN=PTBP1 PE=1 SV=1	49	19	66	18	531	57.2	248.23	3.5952e+07	3.50544e+07
Q9UL15	BAG family molecular chaperone regulator 5 OS=Homo sapiens OX=9606 GN=BAG5 PE=1 SV=1	86	31	79	31	447	51.2	246.24	8.52676e+07	5.37157e+07
P67809	Y-box-binding protein 1 OS=Homo sapiens OX=9606 GN=YBX1 PE=1 SV=3	79	24	105	15	324	35.9	240.4	8.16006e+06	9.75082e+07
P16402	Histone H1.3 OS=Homo sapiens OX=9606 GN=H1-3 PE=1 SV=2	40	17	92	3	221	22.3	234.17	5.38059e+06	3.64197e+06
Q12906	Interleukin enhancer-binding factor 3 OS=Homo sapiens OX=9606 GN=ILF3 PE=1 SV=3	45	29	94	27	894	95.3	231.66	4.2757e+07	5.50115e+07
P46109	Crk-like protein OS=Homo sapiens OX=9606 GN=CRKL PE=1 SV=1	71	19	83	19	303	33.8	229.12	4.46543e+07	4.19291e+07
P61247	40S ribosomal protein S3a OS=Homo sapiens OX=9606 GN=RPS3A PE=1 SV=2	64	29	85	29	264	29.9	223.23	3.80074e+07	6.21591e+07
Q86V81	THO complex subunit 4 OS=Homo sapiens OX=9606 GN=ALYREF PE=1 SV=3	55	11	63	11	257	26.9	221.16	1.32449e+08	1.48053e+08
P10809	60 kDa heat shock protein, mitochondrial OS=Homo sapiens OX=9606 GN=HSPD1 PE=1 SV=2	69	28	71	28	573	61	220.97	4.83222e+07	2.49032e+07
P16403	Histone H1.2 OS=Homo sapiens OX=9606 GN=H1-2 PE=1 SV=2	54	19	92	5	213	21.4	220.64	2.7625e+07	3.02877e+07
P27708	CAD protein OS=Homo sapiens OX=9606 GN=CAD PE=1 SV=3	32	47	89	47	2225	242.8	216.94	6.23938e+07	1.31433e+07
Q9NYU2	UDP-glucose:glycoprotein glucosyltransferase 1 OS=Homo sapiens OX=9606 GN=UGGT1 PE=1 SV=3	40	42	88	42	1555	177.1	216.15	2.91408e+07	2.65743e+07
Q96PK6	RNA-binding protein 14 OS=Homo sapiens OX=9606 GN=RBM14 PE=1 SV=2	55	32	95	32	669	69.4	214.9	3.35133e+06	2.4889e+08
Q15459	Splicing factor 3A subunit 1 OS=Homo sapiens OX=9606 GN=SF3A1 PE=1 SV=1	43	28	79	28	793	88.8	214.86	3.71194e+07	5.30278e+07
P14174	Macrophage migration inhibitory factor OS=Homo sapiens OX=9606 GN=MIF PE=1 SV=4	46	7	82	7	115	12.5	200.4	2.10821e+08	2.23536e+08
P23396	40S ribosomal protein S3 OS=Homo sapiens OX=9606 GN=RPS3 PE=1 SV=2	83	30	83	30	243	26.7	200.3	6.84428e+07	2.55094e+07
Q13435	Splicing factor 3B subunit 2 OS=Homo sapiens OX=9606 GN=SF3B2 PE=1 SV=2	55	39	81	39	895	100.2	200.17	1.33406e+07	6.8262e+07
P08865	40S ribosomal protein SA OS=Homo sapiens OX=9606 GN=RPSA PE=1 SV=4	64	17	53	17	295	32.8	187.88	9.31037e+07	2.37009e+07
O75533	Splicing factor 3B subunit 1 OS=Homo sapiens OX=9606 GN=SF3B1 PE=1 SV=3	41	43	77	43	1304	145.7	184.48	3.94029e+07	3.7958e+07
P51610	Host cell factor 1 OS=Homo sapiens OX=9606 GN=HCFC1 PE=1 SV=2	27	36	77	36	2035	208.6	183.91	4.96975e+07	3.54395e+07
P62826	GTP-binding nuclear protein Ran OS=Homo sapiens OX=9606 GN=RAN PE=1 SV=3	69	22	73	22	216	24.4	180.42	3.07468e+07	3.1413e+07
P62424	60S ribosomal protein L7a OS=Homo sapiens OX=9606 GN=RPL7A PE=1 SV=2	62	23	81	23	266	30	179.58	3.52822e+07	8.44482e+07
P06748	Nucleophosmin OS=Homo sapiens OX=9606 GN=NPM1 PE=1 SV=2	53	15	50	15	294	32.6	174.12	3.39681e+07	4.11963e+07
P61978	Heterogeneous nuclear ribonucleoprotein K OS=Homo sapiens OX=9606 GN=HNRNPK PE=1 SV=1	65	23	58	23	463	50.9	171.75	2.65294e+07	3.50824e+07
Q9NVT9	Armadillo repeat-containing protein 1 OS=Homo sapiens OX=9606 GN=ARMC1 PE=1 SV=1	84	16	44	16	282	31.3	170.07	5.759e+07	5.522e+07
Q14157	Ubiquitin-associated protein 2-like OS=Homo sapiens OX=9606 GN=UBAP2L PE=1 SV=2	34	31	59	31	1087	114.5	169.72	1.05616e+07	5.81106e+07
Q9UMS4	Pre-mRNA-processing factor 19 OS=Homo sapiens OX=9606 GN=PRPF19 PE=1 SV=1	71	24	69	24	504	55.1	167.72	8.27681e+07	2.987e+07
P38919	Eukaryotic initiation factor 4A-III OS=Homo sapiens OX=9606 GN=EIF4A3 PE=1 SV=4	51	24	60	21	411	46.8	164.34	2.11671e+07	3.26439e+07
Q3B7T1	Erythroid differentiation-related factor 1 OS=Homo sapiens OX=9606 GN=EDRF1 PE=1 SV=1	34	27	64	27	1238	138.4	156.92	1.45704e+07	1.34204e+07
P05455	Lupus La protein OS=Homo sapiens OX=9606 GN=SSB PE=1 SV=2	61	22	57	22	408	46.8	156.87	2.55961e+07	6.04966e+06
Q15436	Protein transport protein Sec23A OS=Homo sapiens OX=9606 GN=SEC23A PE=1 SV=2	42	24	52	21	765	86.1	156.58	5.52372e+07	3.09549e+07
P62318	Small nuclear ribonucleoprotein Sm D3 OS=Homo sapiens OX=9606 GN=SNRPD3 PE=1 SV=1	62	12	49	12	126	13.9	153.56	4.65213e+07	3.26433e+07
P26373	60S ribosomal protein L13 OS=Homo sapiens OX=9606 GN=RPL13 PE=1 SV=4	58	19	66	19	211	24.2	153.19	2.14542e+07	9.77922e+07
Q86U42	Polyadenylate-binding protein 2 OS=Homo sapiens OX=9606 GN=PABPN1 PE=1 SV=3	60	16	57	16	306	32.7	152.84	2.43262e+07	4.61583e+07
P62316	Small nuclear ribonucleoprotein Sm D2 OS=Homo sapiens OX=9606 GN=SNRPD2 PE=1 SV=1	80	12	47	12	118	13.5	152.77	5.83708e+07	3.00118e+07
P62841	40S ribosomal protein S15 OS=Homo sapiens OX=9606 GN=RPS15 PE=1 SV=2	60	8	45	8	145	17	152.63	5.31825e+07	2.74025e+07
P62750	60S ribosomal protein L23a OS=Homo sapiens OX=9606 GN=RPL23A PE=1 SV=1	60	14	61	14	156	17.7	151.52	6.16999e+07	5.13496e+07
Q9Y224	RNA transcription, translation and transport factor protein OS=Homo sapiens OX=9606 GN=RTRAF PE=1 SV=1	60	14	46	14	244	28.1	151.14	2.33499e+07	1.93056e+07
Q04637	Eukaryotic translation initiation factor 4 gamma 1 OS=Homo sapiens OX=9606 GN=EIF4G1 PE=1 SV=4	27	34	74	34	1599	175.4	150.78	2.37261e+07	6.54352e+07
P05787	Keratin, type II cytoskeletal 8 OS=Homo sapiens OX=9606 GN=KRT8 PE=1 SV=7	54	26	62	19	483	53.7	149.87	1.87722e+07	2.41183e+07
P38646	Stress-70 protein, mitochondrial OS=Homo sapiens OX=9606 GN=HSPA9 PE=1 SV=2	50	31	62	31	679	73.6	148.69	4.70311e+07	9.33742e+07
P35580	Myosin-10 OS=Homo sapiens OX=9606 GN=MYH10 PE=1 SV=3	30	46	78	39	1976	228.9	148.61	9.44075e+06	1.67185e+07
Q8IY67	Ribonucleoprotein PTB-binding 1 OS=Homo sapiens OX=9606 GN=RAVER1 PE=1 SV=1	52	21	47	21	606	63.8	148.17	8.69181e+06	5.57693e+07
Q5QNW6	Histone H2B type 2-F OS=Homo sapiens OX=9606 GN=H2BC18 PE=1 SV=3	75	16	61	5	126	13.9	147.79	3.94045e+08	4.14313e+07
O75534	Cold shock domain-containing protein E1 OS=Homo sapiens OX=9606 GN=CSDE1 PE=1 SV=2	51	37	62	37	798	88.8	147.22	1.35094e+07	6.7512e+07
O60884	DnaJ homolog subfamily A member 2 OS=Homo sapiens OX=9606 GN=DNAJA2 PE=1 SV=1	53	22	61	22	412	45.7	146.88	3.89127e+07	2.77887e+07
P07197	Neurofilament medium polypeptide OS=Homo sapiens OX=9606 GN=NEFM PE=1 SV=3	33	25	60	21	916	102.4	146.2	9.05129e+06	4.99602e+06
Q16778	Histone H2B type 2-E OS=Homo sapiens OX=9606 GN=H2BC21 PE=1 SV=3	75	14	59	3	126	13.9	143.07	3.31461e+06	1.98856e+06
P14618	Pyruvate kinase PKM OS=Homo sapiens OX=9606 GN=PKM PE=1 SV=4	69	22	50	22	531	57.9	141.91	2.64154e+07	1.22152e+07
P05387	60S acidic ribosomal protein P2 OS=Homo sapiens OX=9606 GN=RPLP2 PE=1 SV=1	85	11	41	11	115	11.7	140.49	9.54511e+07	1.48169e+07
Q16777	Histone H2A type 2-C OS=Homo sapiens OX=9606 GN=H2AC20 PE=1 SV=4	61	8	42	4	129	14	139.84	1.37929e+08	6.87517e+06
Q15084	Protein disulfide-isomerase A6 OS=Homo sapiens OX=9606 GN=PDIA6 PE=1 SV=1	46	16	45	16	440	48.1	139.83	2.71551e+07	6.49884e+07
P38159	RNA-binding motif protein, X chromosome OS=Homo sapiens OX=9606 GN=RBMX PE=1 SV=3	55	28	61	28	391	42.3	139.81	521059	4.70003e+07
P41252	Isoleucine--tRNA ligase, cytoplasmic OS=Homo sapiens OX=9606 GN=IARS1 PE=1 SV=2	35	27	54	27	1262	144.4	137.36	3.52107e+07	5.22224e+06
P62805	Histone H4 OS=Homo sapiens OX=9606 GN=H4C1 PE=1 SV=2	62	14	58	14	103	11.4	136.76	1.26689e+08	2.6036e+07
P23528	Cofilin-1 OS=Homo sapiens OX=9606 GN=CFL1 PE=1 SV=3	83	15	44	8	166	18.5	136.27	1.95402e+07	3.65371e+07
P14678	Small nuclear ribonucleoprotein-associated proteins B and B' OS=Homo sapiens OX=9606 GN=SNRPB PE=1 SV=2	26	9	46	9	240	24.6	135.68	2.33302e+07	4.86961e+07
Q9Y3I0	RNA-splicing ligase RtcB homolog OS=Homo sapiens OX=9606 GN=RTCB PE=1 SV=1	55	20	55	20	505	55.2	134.98	3.2237e+07	2.42606e+07
P52272	Heterogeneous nuclear ribonucleoprotein M OS=Homo sapiens OX=9606 GN=HNRNPM PE=1 SV=3	51	30	60	30	730	77.5	133.22	7.71969e+07	4.88164e+07
P25398	40S ribosomal protein S12 OS=Homo sapiens OX=9606 GN=RPS12 PE=1 SV=3	85	14	48	14	132	14.5	132.44	1.37499e+07	3.93506e+07
P62829	60S ribosomal protein L23 OS=Homo sapiens OX=9606 GN=RPL23 PE=1 SV=1	55	11	47	11	140	14.9	131.56	3.82451e+07	1.21716e+07
P31689	DnaJ homolog subfamily A member 1 OS=Homo sapiens OX=9606 GN=DNAJA1 PE=1 SV=2	65	22	56	22	397	44.8	131.35	9.9812e+06	1.52542e+07
P17844	Probable ATP-dependent RNA helicase DDX5 OS=Homo sapiens OX=9606 GN=DDX5 PE=1 SV=1	54	28	56	23	614	69.1	130.4	2.15868e+07	3.8266e+07
Q9BRP1	Programmed cell death protein 2-like OS=Homo sapiens OX=9606 GN=PDCD2L PE=1 SV=1	63	14	54	14	358	39.4	130.2	7.18643e+07	3.25947e+07
P16989	Y-box-binding protein 3 OS=Homo sapiens OX=9606 GN=YBX3 PE=1 SV=4	64	18	54	9	372	40.1	129.63	1.67884e+06	6.95197e+06
P60660	Myosin light polypeptide 6 OS=Homo sapiens OX=9606 GN=MYL6 PE=1 SV=2	79	11	44	9	151	16.9	128.4	2.50868e+07	2.93763e+07
P22626	Heterogeneous nuclear ribonucleoproteins A2/B1 OS=Homo sapiens OX=9606 GN=HNRNPA2B1 PE=1 SV=2	72	23	64	22	353	37.4	127.91	5.83588e+06	2.42086e+07
P08779	Keratin, type I cytoskeletal 16 OS=Homo sapiens OX=9606 GN=KRT16 PE=1 SV=4	58	28	56	12	473	51.2	125.02	1.93814e+06	2.183e+07
P04259	Keratin, type II cytoskeletal 6B OS=Homo sapiens OX=9606 GN=KRT6B PE=1 SV=5	39	28	58	1	564	60	124.85	1.31191e+06	1.6271e+07
P49327	Fatty acid synthase OS=Homo sapiens OX=9606 GN=FASN PE=1 SV=3	19	29	47	29	2511	273.3	124.63	3.06189e+07	3.1173e+06
P84090	Enhancer of rudimentary homolog OS=Homo sapiens OX=9606 GN=ERH PE=1 SV=1	93	11	57	11	104	12.3	124.4	3.43116e+07	1.49668e+08
Q15428	Splicing factor 3A subunit 2 OS=Homo sapiens OX=9606 GN=SF3A2 PE=1 SV=2	38	16	42	16	464	49.2	122.65	1.98531e+07	2.58973e+07
P02538	Keratin, type II cytoskeletal 6A OS=Homo sapiens OX=9606 GN=KRT6A PE=1 SV=3	42	28	56	3	564	60	122.22	50033.8	2.1551e+06
O00148	ATP-dependent RNA helicase DDX39A OS=Homo sapiens OX=9606 GN=DDX39A PE=1 SV=2	40	15	46	2	427	49.1	122.03
P22234	Multifunctional protein ADE2 OS=Homo sapiens OX=9606 GN=PAICS PE=1 SV=3	39	15	39	15	425	47	121.32	2.24212e+07	2.08741e+07
Q9NZI8	Insulin-like growth factor 2 mRNA-binding protein 1 OS=Homo sapiens OX=9606 GN=IGF2BP1 PE=1 SV=2	45	23	55	21	577	63.4	120.12	1.83616e+07	2.42153e+07
Q08380	Galectin-3-binding protein OS=Homo sapiens OX=9606 GN=LGALS3BP PE=1 SV=1	43	18	36	18	585	65.3	118.55	2.5473e+07	3.86548e+07
P62906	60S ribosomal protein L10a OS=Homo sapiens OX=9606 GN=RPL10A PE=1 SV=2	49	15	50	15	217	24.8	117.96	2.73167e+07	1.86489e+07
P54136	Arginine--tRNA ligase, cytoplasmic OS=Homo sapiens OX=9606 GN=RARS1 PE=1 SV=2	42	21	45	21	660	75.3	117.81	4.34738e+07	6.63692e+06
P48634	Protein PRRC2A OS=Homo sapiens OX=9606 GN=PRRC2A PE=1 SV=3	30	41	63	41	2157	228.7	117.15	4.73018e+06	2.92708e+07
Q8WWM7	Ataxin-2-like protein OS=Homo sapiens OX=9606 GN=ATXN2L PE=1 SV=2	34	24	53	24	1075	113.3	115.36	3.46581e+06	5.1043e+07
Q00839	Heterogeneous nuclear ribonucleoprotein U OS=Homo sapiens OX=9606 GN=HNRNPU PE=1 SV=6	36	22	48	22	825	90.5	115.02	5.05476e+06	2.23269e+07
Q96DI7	U5 small nuclear ribonucleoprotein 40 kDa protein OS=Homo sapiens OX=9606 GN=SNRNP40 PE=1 SV=1	62	17	40	17	357	39.3	114.58	1.31187e+07	2.22891e+07
P13647	Keratin, type II cytoskeletal 5 OS=Homo sapiens OX=9606 GN=KRT5 PE=1 SV=3	34	24	54	10	590	62.3	114.3	949592	7.31399e+06
Q01082	Spectrin beta chain, non-erythrocytic 1 OS=Homo sapiens OX=9606 GN=SPTBN1 PE=1 SV=2	23	34	46	33	2364	274.4	113.87	1.6294e+07	4.90928e+06
P05783	Keratin, type I cytoskeletal 18 OS=Homo sapiens OX=9606 GN=KRT18 PE=1 SV=2	71	26	52	25	430	48	113.62	1.40426e+07	2.06957e+07
Q09028	Histone-binding protein RBBP4 OS=Homo sapiens OX=9606 GN=RBBP4 PE=1 SV=3	51	13	36	8	425	47.6	112.24	2.48805e+07	2.60576e+07
P62249	40S ribosomal protein S16 OS=Homo sapiens OX=9606 GN=RPS16 PE=1 SV=2	55	11	51	11	146	16.4	110.88	9.71445e+06	1.82525e+07
Q6P2Q9	Pre-mRNA-processing-splicing factor 8 OS=Homo sapiens OX=9606 GN=PRPF8 PE=1 SV=2	19	31	50	31	2335	273.4	110.27	2.70322e+07	8.77566e+06
P78371	T-complex protein 1 subunit beta OS=Homo sapiens OX=9606 GN=CCT2 PE=1 SV=4	62	25	45	25	535	57.5	109.52	2.19899e+07	2.73752e+07
Q9Y265	RuvB-like 1 OS=Homo sapiens OX=9606 GN=RUVBL1 PE=1 SV=1	62	18	36	18	456	50.2	107.74	2.85373e+07	1.62874e+07
P02533	Keratin, type I cytoskeletal 14 OS=Homo sapiens OX=9606 GN=KRT14 PE=1 SV=4	43	23	52	6	472	51.5	106.84	497175	7.00352e+06
Q9UHV9	Prefoldin subunit 2 OS=Homo sapiens OX=9606 GN=PFDN2 PE=1 SV=1	76	11	38	11	154	16.6	106.76	1.93704e+07	2.05675e+07
P08708	40S ribosomal protein S17 OS=Homo sapiens OX=9606 GN=RPS17 PE=1 SV=2	63	8	36	8	135	15.5	106.37	3.49269e+07	2.63044e+07
P62701	40S ribosomal protein S4, X isoform OS=Homo sapiens OX=9606 GN=RPS4X PE=1 SV=2	63	19	52	19	263	29.6	105.06	9.82476e+06	2.62792e+07
P53367	Arfaptin-1 OS=Homo sapiens OX=9606 GN=ARFIP1 PE=1 SV=2	58	18	37	18	373	41.7	104.79	3.78534e+07	1.29117e+07
P52907	F-actin-capping protein subunit alpha-1 OS=Homo sapiens OX=9606 GN=CAPZA1 PE=1 SV=3	72	14	38	12	286	32.9	102.71	2.78985e+07	1.24983e+07
Q15637	Splicing factor 1 OS=Homo sapiens OX=9606 GN=SF1 PE=1 SV=4	35	17	43	17	639	68.3	101.81	3.72898e+07	2.28038e+07
Q96PU8	Protein quaking OS=Homo sapiens OX=9606 GN=QKI PE=1 SV=1	61	16	35	16	341	37.6	101.78	1.06516e+07	5.04811e+07
Q7L7L0	Histone H2A type 3 OS=Homo sapiens OX=9606 GN=H2AW PE=1 SV=3	61	8	35	2	130	14.1	100.64	1.86811e+08	2.02902e+07
Q13573	SNW domain-containing protein 1 OS=Homo sapiens OX=9606 GN=SNW1 PE=1 SV=1	59	27	44	27	536	61.5	100.26	2.70472e+06	3.77037e+07
Q8IX12	Cell division cycle and apoptosis regulator protein 1 OS=Homo sapiens OX=9606 GN=CCAR1 PE=1 SV=2	24	22	35	22	1150	132.7	99.92	3.49338e+06	19993016
P62263	40S ribosomal protein S14 OS=Homo sapiens OX=9606 GN=RPS14 PE=1 SV=3	43	10	47	10	151	16.3	99.76	9.24322e+06	3.01506e+07
P30050	60S ribosomal protein L12 OS=Homo sapiens OX=9606 GN=RPL12 PE=1 SV=1	69	12	33	12	165	17.8	98.17	4.51932e+07	1.91593e+07
Q12874	Splicing factor 3A subunit 3 OS=Homo sapiens OX=9606 GN=SF3A3 PE=1 SV=1	46	17	36	17	501	58.8	98.15	3.93189e+07	6.1511e+06
P30041	Peroxiredoxin-6 OS=Homo sapiens OX=9606 GN=PRDX6 PE=1 SV=3	53	10	28	10	224	25	96.18	1.37979e+07	2.05152e+07
P55209	Nucleosome assembly protein 1-like 1 OS=Homo sapiens OX=9606 GN=NAP1L1 PE=1 SV=1	52	13	30	11	391	45.3	95.95	3.68594e+07	4.22436e+06
P09496	Clathrin light chain A OS=Homo sapiens OX=9606 GN=CLTA PE=1 SV=1	25	13	44	13	248	27.1	92.64	2.63658e+07	1.83897e+08
Q9Y230	RuvB-like 2 OS=Homo sapiens OX=9606 GN=RUVBL2 PE=1 SV=3	49	22	42	22	463	51.1	92.47	1.61028e+07	6.80221e+06
Q9NYF8	Bcl-2-associated transcription factor 1 OS=Homo sapiens OX=9606 GN=BCLAF1 PE=1 SV=2	22	20	48	20	920	106.1	91.71	4.19281e+06	1.90345e+07
Q13724	Mannosyl-oligosaccharide glucosidase OS=Homo sapiens OX=9606 GN=MOGS PE=1 SV=5	32	19	43	19	837	91.9	91.53	9.7906e+06	1.33274e+07
Q13283	Ras GTPase-activating protein-binding protein 1 OS=Homo sapiens OX=9606 GN=G3BP1 PE=1 SV=1	50	15	34	14	466	52.1	91.46	1.88531e+07	9.31203e+06
O43660	Pleiotropic regulator 1 OS=Homo sapiens OX=9606 GN=PLRG1 PE=1 SV=1	53	19	38	19	514	57.2	91.11	1.57935e+07	2.71319e+07
Q9UHX1	Poly(U)-binding-splicing factor PUF60 OS=Homo sapiens OX=9606 GN=PUF60 PE=1 SV=1	38	13	28	13	559	59.8	89.78	3.20478e+07	7.7393e+06
Q06830	Peroxiredoxin-1 OS=Homo sapiens OX=9606 GN=PRDX1 PE=1 SV=1	69	14	38	12	199	22.1	88.83	3.16223e+07	3.75111e+07
P27816	Microtubule-associated protein 4 OS=Homo sapiens OX=9606 GN=MAP4 PE=1 SV=3	36	26	51	26	1152	120.9	88.63	9.75815e+06	1.67334e+07
Q92522	Histone H1.10 OS=Homo sapiens OX=9606 GN=H1-10 PE=1 SV=1	46	12	45	12	213	22.5	88.35	1.25192e+07	3.79084e+07
Q99459	Cell division cycle 5-like protein OS=Homo sapiens OX=9606 GN=CDC5L PE=1 SV=2	37	20	28	20	802	92.2	87.29	2.66988e+07	1.35999e+06
P61254	60S ribosomal protein L26 OS=Homo sapiens OX=9606 GN=RPL26 PE=1 SV=1	64	15	50	4	145	17.2	86.72	1.08061e+07	5.48619e+07
P62910	60S ribosomal protein L32 OS=Homo sapiens OX=9606 GN=RPL32 PE=1 SV=2	51	11	40	11	135	15.9	85.81	2.81396e+07	4.73496e+07
P62753	40S ribosomal protein S6 OS=Homo sapiens OX=9606 GN=RPS6 PE=1 SV=1	42	10	27	10	249	28.7	84.76	6.68075e+06	1.61441e+07
P05388	60S acidic ribosomal protein P0 OS=Homo sapiens OX=9606 GN=RPLP0 PE=1 SV=1	60	14	33	14	317	34.3	84.33	2.38251e+07	1.09947e+07
P62847	40S ribosomal protein S24 OS=Homo sapiens OX=9606 GN=RPS24 PE=1 SV=1	55	13	32	13	133	15.4	84.22	1.60044e+07	2.57858e+07
Q9Y3F4	Serine-threonine kinase receptor-associated protein OS=Homo sapiens OX=9606 GN=STRAP PE=1 SV=1	65	18	33	18	350	38.4	83.78	1.04597e+07	3.26114e+07
O43684	Mitotic checkpoint protein BUB3 OS=Homo sapiens OX=9606 GN=BUB3 PE=1 SV=1	66	17	34	17	328	37.1	81.79	9.68328e+06	2.88806e+07
P68400	Casein kinase II subunit alpha OS=Homo sapiens OX=9606 GN=CSNK2A1 PE=1 SV=1	42	10	26	10	391	45.1	81.44	2.10043e+07	4.67664e+06
Q99615	DnaJ homolog subfamily C member 7 OS=Homo sapiens OX=9606 GN=DNAJC7 PE=1 SV=2	46	16	36	16	494	56.4	81.2	1.61285e+07	4.75631e+06
Q9Y2W1	Thyroid hormone receptor-associated protein 3 OS=Homo sapiens OX=9606 GN=THRAP3 PE=1 SV=2	28	22	41	22	955	108.6	80.41	4.91953e+06	3.36243e+07
P39019	40S ribosomal protein S19 OS=Homo sapiens OX=9606 GN=RPS19 PE=1 SV=2	58	11	33	11	145	16.1	79.4	6.27109e+06	1.95291e+07
P06733	Alpha-enolase OS=Homo sapiens OX=9606 GN=ENO1 PE=1 SV=2	58	16	33	16	434	47.1	79.28	3.92375e+06	1.50602e+07
P30153	Serine/threonine-protein phosphatase 2A 65 kDa regulatory subunit A alpha isoform OS=Homo sapiens OX=9606 GN=PPP2R1A PE=1 SV=4	41	18	37	18	589	65.3	78.38	1.86375e+07	4.88379e+06
Q9UNX3	60S ribosomal protein L26-like 1 OS=Homo sapiens OX=9606 GN=RPL26L1 PE=1 SV=1	63	14	45	3	145	17.2	77.27	84314.7	1.35402e+06
P46778	60S ribosomal protein L21 OS=Homo sapiens OX=9606 GN=RPL21 PE=1 SV=2	66	13	32	13	160	18.6	77.2	1.67452e+07	2.96881e+07
Q9BWD1	Acetyl-CoA acetyltransferase, cytosolic OS=Homo sapiens OX=9606 GN=ACAT2 PE=1 SV=2	53	12	30	12	397	41.3	77.16	1.42124e+07	4.41671e+06
Q9BZK7	F-box-like/WD repeat-containing protein TBL1XR1 OS=Homo sapiens OX=9606 GN=TBL1XR1 PE=1 SV=1	41	11	22	10	514	55.6	76.51	8.737e+06	6.68587e+06
Q02878	60S ribosomal protein L6 OS=Homo sapiens OX=9606 GN=RPL6 PE=1 SV=3	55	21	46	21	288	32.7	76.23	7.09179e+06	2.62336e+07
Q9Y3U8	60S ribosomal protein L36 OS=Homo sapiens OX=9606 GN=RPL36 PE=1 SV=3	54	13	31	13	105	12.2	76.12	9.72019e+06	3.45186e+07
Q99729	Heterogeneous nuclear ribonucleoprotein A/B OS=Homo sapiens OX=9606 GN=HNRNPAB PE=1 SV=2	37	16	38	16	332	36.2	75.89	1.12726e+07	1.54108e+07
P60866	40S ribosomal protein S20 OS=Homo sapiens OX=9606 GN=RPS20 PE=1 SV=1	58	10	35	10	119	13.4	75.21	4.32571e+06	1.82775e+07
Q15019	Septin-2 OS=Homo sapiens OX=9606 GN=SEPTIN2 PE=1 SV=1	59	14	26	14	361	41.5	75.15	1.92721e+07	6.99016e+06
Q16576	Histone-binding protein RBBP7 OS=Homo sapiens OX=9606 GN=RBBP7 PE=1 SV=1	51	13	29	8	425	47.8	75.03	9.51205e+06	8.25161e+06
Q15393	Splicing factor 3B subunit 3 OS=Homo sapiens OX=9606 GN=SF3B3 PE=1 SV=4	22	18	27	18	1217	135.5	74.81	7.51207e+06	9.18891e+06
P09497	Clathrin light chain B OS=Homo sapiens OX=9606 GN=CLTB PE=1 SV=1	34	13	36	13	229	25.2	74.71	7.97242e+06	6.28316e+07
P16104	Histone H2AX OS=Homo sapiens OX=9606 GN=H2AX PE=1 SV=2	55	6	23	1	143	15.1	74.33	7117256
P36873	Serine/threonine-protein phosphatase PP1-gamma catalytic subunit OS=Homo sapiens OX=9606 GN=PPP1CC PE=1 SV=1	41	12	27	3	323	37	73.88	4.11063e+06	2.91472e+06
Q6P2E9	Enhancer of mRNA-decapping protein 4 OS=Homo sapiens OX=9606 GN=EDC4 PE=1 SV=1	24	19	34	19	1401	151.6	73.73	9.62974e+06	1.20291e+06
Q8NC51	Plasminogen activator inhibitor 1 RNA-binding protein OS=Homo sapiens OX=9606 GN=SERBP1 PE=1 SV=2	31	9	27	9	408	44.9	73.67	7.99843e+06	1.48099e+07
P00492	Hypoxanthine-guanine phosphoribosyltransferase OS=Homo sapiens OX=9606 GN=HPRT1 PE=1 SV=2	84	15	29	15	218	24.6	73.59	1.23486e+07	3.86932e+06
Q9Y3C6	Peptidyl-prolyl cis-trans isomerase-like 1 OS=Homo sapiens OX=9606 GN=PPIL1 PE=1 SV=1	52	11	41	11	166	18.2	72.79	1.44636e+07	4.73051e+07
Q9NQG5	Regulation of nuclear pre-mRNA domain-containing protein 1B OS=Homo sapiens OX=9606 GN=RPRD1B PE=1 SV=1	52	13	23	13	326	36.9	72.53	6.40445e+06	6.99442e+06
P0DJI8	Serum amyloid A-1 protein OS=Homo sapiens OX=9606 GN=SAA1 PE=1 SV=1	75	7	22	4	122	13.5	72.32	6.58864e+06	6.59287e+07
P62277	40S ribosomal protein S13 OS=Homo sapiens OX=9606 GN=RPS13 PE=1 SV=2	50	13	33	13	151	17.2	72.08	1.755e+07	1.2691e+07
Q9Y3Y2	Chromatin target of PRMT1 protein OS=Homo sapiens OX=9606 GN=CHTOP PE=1 SV=2	38	10	39	10	248	26.4	71.82	1.5226e+07	7.702e+07
P51991	Heterogeneous nuclear ribonucleoprotein A3 OS=Homo sapiens OX=9606 GN=HNRNPA3 PE=1 SV=2	51	16	42	16	378	39.6	71.58	3.67059e+06	1.63621e+07
P46779	60S ribosomal protein L28 OS=Homo sapiens OX=9606 GN=RPL28 PE=1 SV=3	50	11	33	11	137	15.7	71.16	3.27808e+07	3.44407e+07
Q8NEU8	DCC-interacting protein 13-beta OS=Homo sapiens OX=9606 GN=APPL2 PE=1 SV=3	39	16	31	16	664	74.4	70.97	1.25838e+07	2.48325e+06
P09661	U2 small nuclear ribonucleoprotein A' OS=Homo sapiens OX=9606 GN=SNRPA1 PE=1 SV=2	64	19	29	19	255	28.4	70.35	2.15664e+07	1.52152e+07
P29692	Elongation factor 1-delta OS=Homo sapiens OX=9606 GN=EEF1D PE=1 SV=5	48	12	34	12	281	31.1	69.83	1.81674e+07	7.62484e+06
Q8IWD4	Coiled-coil domain-containing protein 117 OS=Homo sapiens OX=9606 GN=CCDC117 PE=1 SV=1	51	9	20	9	279	30.5	69.56	1.55236e+07	1.33762e+07
P60842	Eukaryotic initiation factor 4A-I OS=Homo sapiens OX=9606 GN=EIF4A1 PE=1 SV=1	31	10	26	7	406	46.1	69.55	6.53894e+06	4.79066e+06
P42166	Lamina-associated polypeptide 2, isoform alpha OS=Homo sapiens OX=9606 GN=TMPO PE=1 SV=2	32	17	28	17	694	75.4	69.49	8.15643e+06	6.59127e+06
P62258	14-3-3 protein epsilon OS=Homo sapiens OX=9606 GN=YWHAE PE=1 SV=1	42	9	29	8	255	29.2	69.3	8.56267e+06	1.54196e+07
P62136	Serine/threonine-protein phosphatase PP1-alpha catalytic subunit OS=Homo sapiens OX=9606 GN=PPP1CA PE=1 SV=1	35	12	27	3	330	37.5	69.08	7.22755e+06	1.86255e+07
P62280	40S ribosomal protein S11 OS=Homo sapiens OX=9606 GN=RPS11 PE=1 SV=3	60	13	41	13	158	18.4	68.95	7.51253e+06	3.01147e+07
P62888	60S ribosomal protein L30 OS=Homo sapiens OX=9606 GN=RPL30 PE=1 SV=2	77	9	24	8	115	12.8	68.91	1.79949e+07	2.53213e+07
P63173	60S ribosomal protein L38 OS=Homo sapiens OX=9606 GN=RPL38 PE=1 SV=2	57	5	23	5	70	8.2	67.78	8.09865e+06	2.6096e+07
O00422	Histone deacetylase complex subunit SAP18 OS=Homo sapiens OX=9606 GN=SAP18 PE=1 SV=1	82	14	32	14	153	17.6	66.94	5.67256e+06	1.63211e+07
P13010	X-ray repair cross-complementing protein 5 OS=Homo sapiens OX=9606 GN=XRCC5 PE=1 SV=3	32	16	33	16	732	82.7	66.9	1.23954e+07	1.30394e+07
Q15555	Microtubule-associated protein RP/EB family member 2 OS=Homo sapiens OX=9606 GN=MAPRE2 PE=1 SV=1	53	18	34	18	327	37	66.84	9.41781e+06	9.17482e+06
Q99497	Parkinson disease protein 7 OS=Homo sapiens OX=9606 GN=PARK7 PE=1 SV=2	74	13	28	13	189	19.9	66.49	2.34956e+07	1.06456e+07
Q15437	Protein transport protein Sec23B OS=Homo sapiens OX=9606 GN=SEC23B PE=1 SV=2	35	17	26	14	767	86.4	65.51	1.20675e+07	3.04993e+06
P62273	40S ribosomal protein S29 OS=Homo sapiens OX=9606 GN=RPS29 PE=1 SV=2	59	6	32	6	56	6.7	65.05	1.4173e+07	76927237
P42766	60S ribosomal protein L35 OS=Homo sapiens OX=9606 GN=RPL35 PE=1 SV=2	32	8	32	8	123	14.5	64.85	1.844e+07	4.20447e+07
O60341	Lysine-specific histone demethylase 1A OS=Homo sapiens OX=9606 GN=KDM1A PE=1 SV=2	27	14	29	14	852	92.8	64.5	1.23834e+07	1.07554e+07
Q9UJV9	Probable ATP-dependent RNA helicase DDX41 OS=Homo sapiens OX=9606 GN=DDX41 PE=1 SV=2	35	15	32	15	622	69.8	64.23	8.75194e+06	7.11868e+06
Q08211	ATP-dependent RNA helicase A OS=Homo sapiens OX=9606 GN=DHX9 PE=1 SV=4	21	20	30	20	1270	140.9	64.11	1.19228e+07	801130
P78406	mRNA export factor OS=Homo sapiens OX=9606 GN=RAE1 PE=1 SV=1	39	12	24	12	368	40.9	63.88	2.21302e+06	1.72816e+07
Q14257	Reticulocalbin-2 OS=Homo sapiens OX=9606 GN=RCN2 PE=1 SV=1	42	8	19	8	317	36.9	63.51	1.71864e+07	257113
O43809	Cleavage and polyadenylation specificity factor subunit 5 OS=Homo sapiens OX=9606 GN=NUDT21 PE=1 SV=1	41	8	23	8	227	26.2	63.34	9.38666e+06	1.07483e+07
Q9Y2W2	WW domain-binding protein 11 OS=Homo sapiens OX=9606 GN=WBP11 PE=1 SV=1	34	17	31	17	641	70	63.29	5.98438e+06	1.12083e+07
Q12765	Secernin-1 OS=Homo sapiens OX=9606 GN=SCRN1 PE=1 SV=2	29	12	34	12	414	46.4	62.81	1.42994e+07	7.98471e+06
Q12904	Aminoacyl tRNA synthase complex-interacting multifunctional protein 1 OS=Homo sapiens OX=9606 GN=AIMP1 PE=1 SV=2	47	12	27	12	312	34.3	62.57	1.33195e+07	4860350
P50991	T-complex protein 1 subunit delta OS=Homo sapiens OX=9606 GN=CCT4 PE=1 SV=4	42	15	26	15	539	57.9	62.54	9.98948e+06	4.6493e+06
P47897	Glutamine--tRNA ligase OS=Homo sapiens OX=9606 GN=QARS1 PE=1 SV=1	37	17	27	17	775	87.7	62.18	1.66166e+07	4.24431e+06
Q5JSZ5	Protein PRRC2B OS=Homo sapiens OX=9606 GN=PRRC2B PE=1 SV=2	20	30	35	30	2229	242.8	62.1	1.64736e+06	1.19114e+07
P46060	Ran GTPase-activating protein 1 OS=Homo sapiens OX=9606 GN=RANGAP1 PE=1 SV=1	33	12	22	12	587	63.5	61.64	8.45684e+06	4.62757e+06
P61353	60S ribosomal protein L27 OS=Homo sapiens OX=9606 GN=RPL27 PE=1 SV=2	61	10	33	10	136	15.8	61.26	7.27761e+06	2.96264e+07
Q9Y520	Protein PRRC2C OS=Homo sapiens OX=9606 GN=PRRC2C PE=1 SV=4	15	26	38	26	2896	316.7	60.36	1.86664e+06	1.42666e+07
Q8IUE6	Histone H2A type 2-B OS=Homo sapiens OX=9606 GN=H2AC21 PE=1 SV=3	61	5	17	2	130	14	60.14	1.56336e+06
Q15366	Poly(rC)-binding protein 2 OS=Homo sapiens OX=9606 GN=PCBP2 PE=1 SV=1	58	11	25	8	365	38.6	59.88	1.83316e+07	5.84787e+06
O95793	Double-stranded RNA-binding protein Staufen homolog 1 OS=Homo sapiens OX=9606 GN=STAU1 PE=1 SV=2	33	12	31	12	577	63.1	59.8	4.92227e+06	6.83558e+06
Q9H0D6	5'-3' exoribonuclease 2 OS=Homo sapiens OX=9606 GN=XRN2 PE=1 SV=1	27	16	30	16	950	108.5	59.69	6.58444e+06	5.23007e+06
Q71UI9	Histone H2A.V OS=Homo sapiens OX=9606 GN=H2AZ2 PE=1 SV=3	56	7	21	5	128	13.5	59.65	5.96831e+07	1.25108e+06
P62899	60S ribosomal protein L31 OS=Homo sapiens OX=9606 GN=RPL31 PE=1 SV=1	51	12	31	12	125	14.5	58.69	1.04596e+07	3.22849e+07
Q09472	Histone acetyltransferase p300 OS=Homo sapiens OX=9606 GN=EP300 PE=1 SV=2	13	19	25	17	2414	264	58.59	1.03041e+06	1.35076e+07
P78527	DNA-dependent protein kinase catalytic subunit OS=Homo sapiens OX=9606 GN=PRKDC PE=1 SV=3	9	23	30	23	4128	468.8	57.34	8.97922e+06	5.17268e+06
Q8NI27	THO complex subunit 2 OS=Homo sapiens OX=9606 GN=THOC2 PE=1 SV=2	16	15	28	15	1593	182.7	57.33	6.64966e+06	4.39429e+06
O75165	DnaJ homolog subfamily C member 13 OS=Homo sapiens OX=9606 GN=DNAJC13 PE=1 SV=5	11	15	23	15	2243	254.3	57.22	7.9229e+06	4.02808e+06
Q15233	Non-POU domain-containing octamer-binding protein OS=Homo sapiens OX=9606 GN=NONO PE=1 SV=4	43	14	24	14	471	54.2	56.76	4.48247e+06	9.3974e+06
Q15365	Poly(rC)-binding protein 1 OS=Homo sapiens OX=9606 GN=PCBP1 PE=1 SV=2	42	8	22	5	356	37.5	56.12	9.5643e+06	3.46015e+06
P17661	Desmin OS=Homo sapiens OX=9606 GN=DES PE=1 SV=3	10	5	22	1	470	53.5	55.84	2238304	567977
P62917	60S ribosomal protein L8 OS=Homo sapiens OX=9606 GN=RPL8 PE=1 SV=2	51	14	29	14	257	28	55.6	5.93905e+06	1.69691e+07
P13639	Elongation factor 2 OS=Homo sapiens OX=9606 GN=EEF2 PE=1 SV=4	33	19	33	18	858	95.3	55.45	8.76059e+06	3.08708e+06
Q13347	Eukaryotic translation initiation factor 3 subunit I OS=Homo sapiens OX=9606 GN=EIF3I PE=1 SV=1	57	12	25	12	325	36.5	54.44	7.28897e+06	6.57321e+06
P49368	T-complex protein 1 subunit gamma OS=Homo sapiens OX=9606 GN=CCT3 PE=1 SV=4	40	14	26	14	545	60.5	53.86	1.65208e+07	9.58718e+06
Q2TAY7	WD40 repeat-containing protein SMU1 OS=Homo sapiens OX=9606 GN=SMU1 PE=1 SV=2	22	9	19	9	513	57.5	53.76	4.1285e+06	6.32207e+06
P48643	T-complex protein 1 subunit epsilon OS=Homo sapiens OX=9606 GN=CCT5 PE=1 SV=1	34	12	19	12	541	59.6	53.61	9.03497e+06	3.08629e+06
P61326	Protein mago nashi homolog OS=Homo sapiens OX=9606 GN=MAGOH PE=1 SV=1	47	7	22	1	146	17.2	53.52	4.42162e+06	1.04587e+07
Q96A72	Protein mago nashi homolog 2 OS=Homo sapiens OX=9606 GN=MAGOHB PE=1 SV=1	47	7	22	1	148	17.3	53.01	725096
O14654	Insulin receptor substrate 4 OS=Homo sapiens OX=9606 GN=IRS4 PE=1 SV=1	22	18	36	18	1257	133.7	52.31	1.23035e+07	2.84636e+06
Q16531	DNA damage-binding protein 1 OS=Homo sapiens OX=9606 GN=DDB1 PE=1 SV=1	17	10	22	10	1140	126.9	52.3	6.70194e+06	3.76515e+06
P05386	60S acidic ribosomal protein P1 OS=Homo sapiens OX=9606 GN=RPLP1 PE=1 SV=1	85	4	13	4	114	11.5	51.95	6.97329e+07	4.26726e+06
Q9Y3C1	Nucleolar protein 16 OS=Homo sapiens OX=9606 GN=NOP16 PE=1 SV=2	48	10	21	10	178	21.2	50.84	2.58427e+06	3.29139e+06
Q14008	Cytoskeleton-associated protein 5 OS=Homo sapiens OX=9606 GN=CKAP5 PE=1 SV=3	12	18	24	18	2032	225.4	50.82	6.71444e+06	1.32396e+06
P0DN79	Cystathionine beta-synthase-like protein OS=Homo sapiens OX=9606 GN=CBSL PE=1 SV=1	45	14	23	14	551	60.5	50.78	3.61211e+06	1.26085e+06
P55735	Protein SEC13 homolog OS=Homo sapiens OX=9606 GN=SEC13 PE=1 SV=3	48	8	14	8	322	35.5	50.48	2.82315e+07	1.34222e+07
P37108	Signal recognition particle 14 kDa protein OS=Homo sapiens OX=9606 GN=SRP14 PE=1 SV=2	42	6	20	6	136	14.6	50.42	1.89067e+07	1.10139e+07
P41208	Centrin-2 OS=Homo sapiens OX=9606 GN=CETN2 PE=1 SV=1	71	10	20	10	172	19.7	50.36	1.05957e+07	6.29258e+06
Q6UXN9	WD repeat-containing protein 82 OS=Homo sapiens OX=9606 GN=WDR82 PE=1 SV=1	44	11	22	11	313	35.1	50.07	4.72496e+06	5.40996e+06
Q9Y281	Cofilin-2 OS=Homo sapiens OX=9606 GN=CFL2 PE=1 SV=1	39	8	19	1	166	18.7	50.02	362176
Q96RN5	Mediator of RNA polymerase II transcription subunit 15 OS=Homo sapiens OX=9606 GN=MED15 PE=1 SV=2	23	10	23	10	788	86.7	50.01	7.44426e+06	8.59341e+06
P62979	Ubiquitin-40S ribosomal protein S27a OS=Homo sapiens OX=9606 GN=RPS27A PE=1 SV=2	62	11	31	11	156	18	49.42	2.64159e+06	1.08629e+07
Q14974	Importin subunit beta-1 OS=Homo sapiens OX=9606 GN=KPNB1 PE=1 SV=2	16	12	22	12	876	97.1	49.38	8.74219e+06	8.46776e+06
Q92841	Probable ATP-dependent RNA helicase DDX17 OS=Homo sapiens OX=9606 GN=DDX17 PE=1 SV=2	30	17	24	12	729	80.2	49.19	1.4774e+06	4743952
Q9BUF5	Tubulin beta-6 chain OS=Homo sapiens OX=9606 GN=TUBB6 PE=1 SV=1	28	9	26	4	446	49.8	48.87	752801
P31948	Stress-induced-phosphoprotein 1 OS=Homo sapiens OX=9606 GN=STIP1 PE=1 SV=1	41	16	25	16	543	62.6	48.85	9.47625e+06	7.16417e+06
Q8N163	Cell cycle and apoptosis regulator protein 2 OS=Homo sapiens OX=9606 GN=CCAR2 PE=1 SV=2	27	14	24	14	923	102.8	48.76	1.02875e+07	1.5362e+06
P62140	Serine/threonine-protein phosphatase PP1-beta catalytic subunit OS=Homo sapiens OX=9606 GN=PPP1CB PE=1 SV=3	30	9	19	2	327	37.2	48.67	461885	958892
P09012	U1 small nuclear ribonucleoprotein A OS=Homo sapiens OX=9606 GN=SNRPA PE=1 SV=3	33	6	17	6	282	31.3	48.46	1.64656e+06	3.89132e+06
P57076	Cilia- and flagella-associated protein 298 OS=Homo sapiens OX=9606 GN=CFAP298 PE=1 SV=1	48	7	14	7	290	33.2	48.33	6.85892e+06	8.63652e+06
Q9BWJ5	Splicing factor 3B subunit 5 OS=Homo sapiens OX=9606 GN=SF3B5 PE=1 SV=1	100	7	17	7	86	10.1	48.2	2.80794e+06	1.07345e+07
Q9UKM9	RNA-binding protein Raly OS=Homo sapiens OX=9606 GN=RALY PE=1 SV=1	46	11	17	11	306	32.4	48.11	6.20472e+06	1.57614e+06
P35268	60S ribosomal protein L22 OS=Homo sapiens OX=9606 GN=RPL22 PE=1 SV=2	51	5	14	5	128	14.8	48	6.73922e+06	8.60427e+06
P07196	Neurofilament light polypeptide OS=Homo sapiens OX=9606 GN=NEFL PE=1 SV=3	37	16	27	13	543	61.5	47.97	4.26018e+06
P12268	Inosine-5'-monophosphate dehydrogenase 2 OS=Homo sapiens OX=9606 GN=IMPDH2 PE=1 SV=2	37	15	27	14	514	55.8	47.94	4.70925e+06	8.28922e+06
Q14103	Heterogeneous nuclear ribonucleoprotein D0 OS=Homo sapiens OX=9606 GN=HNRNPD PE=1 SV=1	32	10	22	9	355	38.4	47.13	1.82841e+06	5.87183e+06
P18621	60S ribosomal protein L17 OS=Homo sapiens OX=9606 GN=RPL17 PE=1 SV=3	63	10	21	10	184	21.4	46.98	1.26705e+07	1.8579e+07
Q6PJT7	Zinc finger CCCH domain-containing protein 14 OS=Homo sapiens OX=9606 GN=ZC3H14 PE=1 SV=1	36	19	30	19	736	82.8	46.81	570966	7.13123e+06
Q13151	Heterogeneous nuclear ribonucleoprotein A0 OS=Homo sapiens OX=9606 GN=HNRNPA0 PE=1 SV=1	38	9	24	9	305	30.8	46.33	3.14743e+06	8.86376e+06
P08238	Heat shock protein HSP 90-beta OS=Homo sapiens OX=9606 GN=HSP90AB1 PE=1 SV=4	26	13	21	8	724	83.2	46.08	1.2279e+07	935204
P46776	60S ribosomal protein L27a OS=Homo sapiens OX=9606 GN=RPL27A PE=1 SV=2	39	6	17	6	148	16.6	45.69	3.1299e+06	9.68094e+06
P32969	60S ribosomal protein L9 OS=Homo sapiens OX=9606 GN=RPL9 PE=1 SV=1	55	7	14	7	192	21.9	45.46	5.26076e+06	2.24745e+06
Q99933	BAG family molecular chaperone regulator 1 OS=Homo sapiens OX=9606 GN=BAG1 PE=1 SV=4	30	10	15	10	345	38.8	45.33	2.87276e+06	1.2645e+07
P50914	60S ribosomal protein L14 OS=Homo sapiens OX=9606 GN=RPL14 PE=1 SV=4	38	9	20	9	215	23.4	44.76	4.64918e+06	2.14693e+07
Q9NWU2	Glucose-induced degradation protein 8 homolog OS=Homo sapiens OX=9606 GN=GID8 PE=1 SV=1	36	5	12	5	228	26.7	44.73	5.21051e+06	1.36108e+06
Q9Y490	Talin-1 OS=Homo sapiens OX=9606 GN=TLN1 PE=1 SV=3	8	11	14	11	2541	269.6	44.42	8.42584e+06	274022
P47914	60S ribosomal protein L29 OS=Homo sapiens OX=9606 GN=RPL29 PE=1 SV=2	36	8	22	8	159	17.7	44.26	6.00626e+06	3.15543e+07
P33993	DNA replication licensing factor MCM7 OS=Homo sapiens OX=9606 GN=MCM7 PE=1 SV=4	23	11	22	11	719	81.3	44.2	8.41783e+06	4.52272e+06
Q00341	Vigilin OS=Homo sapiens OX=9606 GN=HDLBP PE=1 SV=2	18	14	20	14	1268	141.4	44.08	7.09087e+06	3.74824e+06
Q9UHB9	Signal recognition particle subunit SRP68 OS=Homo sapiens OX=9606 GN=SRP68 PE=1 SV=2	19	7	10	7	627	70.7	43.6	7.13501e+06	305578
O60573	Eukaryotic translation initiation factor 4E type 2 OS=Homo sapiens OX=9606 GN=EIF4E2 PE=1 SV=1	35	8	18	8	245	28.3	43.45	7.39189e+06	6.28655e+06
P16949	Stathmin OS=Homo sapiens OX=9606 GN=STMN1 PE=1 SV=3	62	8	19	8	149	17.3	43.27	8.8761e+06	6.40422e+06
Q04695	Keratin, type I cytoskeletal 17 OS=Homo sapiens OX=9606 GN=KRT17 PE=1 SV=2	18	11	24	2	432	48.1	42.86		1.40324e+06
Q9BVG4	Protein PBDC1 OS=Homo sapiens OX=9606 GN=PBDC1 PE=1 SV=1	31	8	19	8	233	26	42.82	6.10016e+06	7.90705e+06
P67870	Casein kinase II subunit beta OS=Homo sapiens OX=9606 GN=CSNK2B PE=1 SV=1	47	5	13	5	215	24.9	42.81	1.52162e+07	6.45819e+06
Q13557	Calcium/calmodulin-dependent protein kinase type II subunit delta OS=Homo sapiens OX=9606 GN=CAMK2D PE=1 SV=3	43	13	24	8	499	56.3	42.75	8.34978e+06	3.45651e+06
Q92734	Protein TFG OS=Homo sapiens OX=9606 GN=TFG PE=1 SV=2	26	8	15	8	400	43.4	42.67	2.39005e+06	1.0509e+07
O15294	UDP-N-acetylglucosamine--peptide N-acetylglucosaminyltransferase 110 kDa subunit OS=Homo sapiens OX=9606 GN=OGT PE=1 SV=3	18	10	17	10	1046	116.9	42.1	2.60128e+06	1.53902e+06
P0DP25	Calmodulin-3 OS=Homo sapiens OX=9606 GN=CALM3 PE=1 SV=1	32	4	11	4	149	16.8	42.08	1.88441e+07	1.06068e+07
P42771	Cyclin-dependent kinase inhibitor 2A OS=Homo sapiens OX=9606 GN=CDKN2A PE=1 SV=2	40	5	13	5	156	16.5	41.91	8.1049e+06	4.83784e+06
Q86W42	THO complex subunit 6 homolog OS=Homo sapiens OX=9606 GN=THOC6 PE=1 SV=1	60	14	22	14	341	37.5	41.9	4.01942e+06	3.16254e+06
P07305	Histone H1.0 OS=Homo sapiens OX=9606 GN=H1-0 PE=1 SV=3	31	9	25	9	194	20.9	41.88	8.04062e+06	8.59471e+06
Q9H6T3	RNA polymerase II-associated protein 3 OS=Homo sapiens OX=9606 GN=RPAP3 PE=1 SV=2	23	11	21	11	665	75.7	41.49	4.45962e+06	6.42507e+06
P04062	Lysosomal acid glucosylceramidase OS=Homo sapiens OX=9606 GN=GBA PE=1 SV=3	27	7	13	7	536	59.7	41.47	4459510	1.69595e+06
P62333	26S proteasome regulatory subunit 10B OS=Homo sapiens OX=9606 GN=PSMC6 PE=1 SV=1	35	11	18	11	389	44.1	41.17	8.00669e+06	1.74432e+06
Q9C005	Protein dpy-30 homolog OS=Homo sapiens OX=9606 GN=DPY30 PE=1 SV=1	88	5	13	5	99	11.2	41.05	2.27965e+07	1.41426e+07
O94776	Metastasis-associated protein MTA2 OS=Homo sapiens OX=9606 GN=MTA2 PE=1 SV=1	31	13	20	12	668	75	40.94	8.86838e+06	3.00471e+06
Q9BTT4	Mediator of RNA polymerase II transcription subunit 10 OS=Homo sapiens OX=9606 GN=MED10 PE=1 SV=1	41	3	10	3	135	15.7	40.77	3.47188e+06	2.05446e+06
P24534	Elongation factor 1-beta OS=Homo sapiens OX=9606 GN=EEF1B2 PE=1 SV=3	21	4	17	4	225	24.7	40.75	1.5645e+07	6.77056e+06
P63241	Eukaryotic translation initiation factor 5A-1 OS=Homo sapiens OX=9606 GN=EIF5A PE=1 SV=2	47	8	18	8	154	16.8	40.47	1.67433e+06	652390
P61964	WD repeat-containing protein 5 OS=Homo sapiens OX=9606 GN=WDR5 PE=1 SV=1	62	12	24	12	334	36.6	40.26	3.83372e+06	1.62603e+07
P06753	Tropomyosin alpha-3 chain OS=Homo sapiens OX=9606 GN=TPM3 PE=1 SV=2	27	6	12	2	285	32.9	40.24	335275	2.78949e+06
P22392	Nucleoside diphosphate kinase B OS=Homo sapiens OX=9606 GN=NME2 PE=1 SV=1	72	10	24	5	152	17.3	40.13	1.40414e+07	35939524
O96019	Actin-like protein 6A OS=Homo sapiens OX=9606 GN=ACTL6A PE=1 SV=1	30	8	13	8	429	47.4	39.86	8.8719e+06	3.92877e+06
Q14839	Chromodomain-helicase-DNA-binding protein 4 OS=Homo sapiens OX=9606 GN=CHD4 PE=1 SV=2	11	12	21	9	1912	217.9	39.74	3.65239e+06	1.44905e+06
P83731	60S ribosomal protein L24 OS=Homo sapiens OX=9606 GN=RPL24 PE=1 SV=1	37	6	18	6	157	17.8	39.37	3.20841e+06	1.35454e+07
P84103	Serine/arginine-rich splicing factor 3 OS=Homo sapiens OX=9606 GN=SRSF3 PE=1 SV=1	51	8	21	8	164	19.3	39.3	2.78782e+06	12713307
Q9BQC3	2-(3-amino-3-carboxypropyl)histidine synthase subunit 2 OS=Homo sapiens OX=9606 GN=DPH2 PE=1 SV=1	40	9	15	9	489	52.1	38.91	3.75333e+06	3.47418e+06
P63104	14-3-3 protein zeta/delta OS=Homo sapiens OX=9606 GN=YWHAZ PE=1 SV=1	51	12	24	10	245	27.7	38.85	6.57403e+06	1.22249e+07
Q8IWC1	MAP7 domain-containing protein 3 OS=Homo sapiens OX=9606 GN=MAP7D3 PE=1 SV=2	20	11	16	11	876	98.4	38.83		5.45345e+06
P30876	DNA-directed RNA polymerase II subunit RPB2 OS=Homo sapiens OX=9606 GN=POLR2B PE=1 SV=1	17	12	17	12	1174	133.8	38.75	7.24993e+06	1.25559e+06
Q14671	Pumilio homolog 1 OS=Homo sapiens OX=9606 GN=PUM1 PE=1 SV=3	20	15	17	15	1186	126.4	38.68	4.11973e+06	5.60083e+06
P17980	26S proteasome regulatory subunit 6A OS=Homo sapiens OX=9606 GN=PSMC3 PE=1 SV=3	36	8	16	8	439	49.2	38.41	1.13364e+07	5.39502e+06
Q9Y4A5	Transformation/transcription domain-associated protein OS=Homo sapiens OX=9606 GN=TRRAP PE=1 SV=3	5	14	19	14	3859	437.3	38.15	4.06997e+06	2.70285e+06
P15880	40S ribosomal protein S2 OS=Homo sapiens OX=9606 GN=RPS2 PE=1 SV=2	37	11	26	11	293	31.3	38.11	6.17786e+06	5.38507e+06
P37802	Transgelin-2 OS=Homo sapiens OX=9606 GN=TAGLN2 PE=1 SV=3	62	11	22	11	199	22.4	38.02	6.61019e+06	1.95808e+06
Q96FV9	THO complex subunit 1 OS=Homo sapiens OX=9606 GN=THOC1 PE=1 SV=1	25	12	21	12	657	75.6	37.85	2.36253e+06	6.75181e+06
P51149	Ras-related protein Rab-7a OS=Homo sapiens OX=9606 GN=RAB7A PE=1 SV=1	56	13	22	13	207	23.5	37.77	3.50552e+06	2.50539e+06
O15372	Eukaryotic translation initiation factor 3 subunit H OS=Homo sapiens OX=9606 GN=EIF3H PE=1 SV=1	28	6	11	6	352	39.9	37.66	5.05731e+06	1681800
O75448	Mediator of RNA polymerase II transcription subunit 24 OS=Homo sapiens OX=9606 GN=MED24 PE=1 SV=1	13	8	13	8	989	110.2	37.57	1.97105e+06	1.84564e+06
O95400	CD2 antigen cytoplasmic tail-binding protein 2 OS=Homo sapiens OX=9606 GN=CD2BP2 PE=1 SV=1	24	7	16	7	341	37.6	37.51	6.10087e+06	3.53074e+06
Q99733	Nucleosome assembly protein 1-like 4 OS=Homo sapiens OX=9606 GN=NAP1L4 PE=1 SV=1	26	8	17	6	375	42.8	37.32	3.53294e+06	1.37607e+06
P43686	26S proteasome regulatory subunit 6B OS=Homo sapiens OX=9606 GN=PSMC4 PE=1 SV=2	26	6	14	6	418	47.3	37.05	9.28357e+06	564124
P31040	Succinate dehydrogenase [ubiquinone] flavoprotein subunit, mitochondrial OS=Homo sapiens OX=9606 GN=SDHA PE=1 SV=2	31	16	21	16	664	72.6	37.04	3.17958e+06	1.09266e+07
P46783	40S ribosomal protein S10 OS=Homo sapiens OX=9606 GN=RPS10 PE=1 SV=1	54	10	19	10	165	18.9	36.75	2.26164e+06	2.48601e+06
Q16181	Septin-7 OS=Homo sapiens OX=9606 GN=SEPTIN7 PE=1 SV=2	31	11	21	11	437	50.6	36.71	891286	5.88902e+06
O14979	Heterogeneous nuclear ribonucleoprotein D-like OS=Homo sapiens OX=9606 GN=HNRNPDL PE=1 SV=3	23	9	18	8	420	46.4	36.6	1.12118e+06	3.39756e+06
P60891	Ribose-phosphate pyrophosphokinase 1 OS=Homo sapiens OX=9606 GN=PRPS1 PE=1 SV=2	25	5	14	5	318	34.8	36.56	4.46192e+06	3.49731e+06
P07355	Annexin A2 OS=Homo sapiens OX=9606 GN=ANXA2 PE=1 SV=2	27	6	13	6	339	38.6	36.16	2.71647e+06	1.98768e+06
P61981	14-3-3 protein gamma OS=Homo sapiens OX=9606 GN=YWHAG PE=1 SV=2	48	9	18	7	247	28.3	35.95	3.2392e+06	5.03244e+06
Q3MHD2	Protein LSM12 homolog OS=Homo sapiens OX=9606 GN=LSM12 PE=1 SV=2	58	7	16	7	195	21.7	35.76	1.80786e+06	1.42003e+07
Q9HCN8	Stromal cell-derived factor 2-like protein 1 OS=Homo sapiens OX=9606 GN=SDF2L1 PE=1 SV=2	60	7	13	7	221	23.6	35.17		2.21999e+06
P62195	26S proteasome regulatory subunit 8 OS=Homo sapiens OX=9606 GN=PSMC5 PE=1 SV=1	37	9	13	9	406	45.6	35.08	6.20336e+06	789984
Q5SW79	Centrosomal protein of 170 kDa OS=Homo sapiens OX=9606 GN=CEP170 PE=1 SV=1	17	16	20	16	1584	175.2	35.07	1.63191e+06	5.03011e+06
P35998	26S proteasome regulatory subunit 7 OS=Homo sapiens OX=9606 GN=PSMC2 PE=1 SV=3	38	9	13	9	433	48.6	34.89	6.35665e+06
Q5T6F2	Ubiquitin-associated protein 2 OS=Homo sapiens OX=9606 GN=UBAP2 PE=1 SV=1	12	7	15	7	1119	117	34.84	2.73974e+06	6.91577e+06
Q01105	Protein SET OS=Homo sapiens OX=9606 GN=SET PE=1 SV=3	40	12	17	12	290	33.5	34.82	877350	630789
P33991	DNA replication licensing factor MCM4 OS=Homo sapiens OX=9606 GN=MCM4 PE=1 SV=5	23	11	16	11	863	96.5	34.72	5.2227e+06	801525
Q13148	TAR DNA-binding protein 43 OS=Homo sapiens OX=9606 GN=TARDBP PE=1 SV=1	25	9	17	9	414	44.7	34.65	2.77301e+06	3.75468e+06
Q12948	Forkhead box protein C1 OS=Homo sapiens OX=9606 GN=FOXC1 PE=1 SV=3	31	8	12	8	553	56.8	34.63	1.29222e+06	8.72505e+06
Q9HB71	Calcyclin-binding protein OS=Homo sapiens OX=9606 GN=CACYBP PE=1 SV=2	38	6	16	6	228	26.2	34.55	8.12372e+06	1.57177e+06
P22102	Trifunctional purine biosynthetic protein adenosine-3 OS=Homo sapiens OX=9606 GN=GART PE=1 SV=1	25	13	19	13	1010	107.7	34.17	8.08698e+06	575510
Q92499	ATP-dependent RNA helicase DDX1 OS=Homo sapiens OX=9606 GN=DDX1 PE=1 SV=2	16	7	13	7	740	82.4	34.12	5.71979e+06	2.06548e+06
P52732	Kinesin-like protein KIF11 OS=Homo sapiens OX=9606 GN=KIF11 PE=1 SV=2	15	10	12	10	1056	119.1	33.7	5.50953e+06
P47755	F-actin-capping protein subunit alpha-2 OS=Homo sapiens OX=9606 GN=CAPZA2 PE=1 SV=3	26	6	15	4	286	32.9	33.69	4.40179e+06	1.61472e+06
Q4VCS5	Angiomotin OS=Homo sapiens OX=9606 GN=AMOT PE=1 SV=1	17	15	18	15	1084	118	33.65	1.0708e+06	5.27009e+06
Q9UN86	Ras GTPase-activating protein-binding protein 2 OS=Homo sapiens OX=9606 GN=G3BP2 PE=1 SV=2	17	6	18	5	482	54.1	33.4	1.83791e+06	7.42196e+06
P62244	40S ribosomal protein S15a OS=Homo sapiens OX=9606 GN=RPS15A PE=1 SV=2	52	5	13	5	130	14.8	33.16	4.98151e+06	5.49495e+06
O75934	Pre-mRNA-splicing factor SPF27 OS=Homo sapiens OX=9606 GN=BCAS2 PE=1 SV=1	66	10	12	10	225	26.1	33.09	2.6149e+07	460074
Q8WYA6	Beta-catenin-like protein 1 OS=Homo sapiens OX=9606 GN=CTNNBL1 PE=1 SV=1	18	7	11	7	563	65.1	32.52	5.09693e+06	2.72674e+06
O00231	26S proteasome non-ATPase regulatory subunit 11 OS=Homo sapiens OX=9606 GN=PSMD11 PE=1 SV=3	27	8	11	8	422	47.4	32.52	7.31783e+06	716934
Q8N8S7	Protein enabled homolog OS=Homo sapiens OX=9606 GN=ENAH PE=1 SV=2	22	10	13	10	591	66.5	32.36		5.85162e+06
P40227	T-complex protein 1 subunit zeta OS=Homo sapiens OX=9606 GN=CCT6A PE=1 SV=3	33	15	16	15	531	58	32.23	1.35548e+06	7.51345e+06
O00425	Insulin-like growth factor 2 mRNA-binding protein 3 OS=Homo sapiens OX=9606 GN=IGF2BP3 PE=1 SV=2	18	8	16	6	579	63.7	32.18	2.22241e+06	1.40381e+06
O14579	Coatomer subunit epsilon OS=Homo sapiens OX=9606 GN=COPE PE=1 SV=3	36	7	19	7	308	34.5	32.11	2.83014e+06	1.65458e+06
Q9H773	dCTP pyrophosphatase 1 OS=Homo sapiens OX=9606 GN=DCTPP1 PE=1 SV=1	55	6	13	6	170	18.7	32	6.69162e+06	2.56364e+06
Q15717	ELAV-like protein 1 OS=Homo sapiens OX=9606 GN=ELAVL1 PE=1 SV=2	39	8	15	8	326	36.1	31.9	1.87011e+06	3.96239e+06
P52298	Nuclear cap-binding protein subunit 2 OS=Homo sapiens OX=9606 GN=NCBP2 PE=1 SV=1	52	8	17	8	156	18	31.67	898683	5.1398e+06
P09234	U1 small nuclear ribonucleoprotein C OS=Homo sapiens OX=9606 GN=SNRPC PE=1 SV=1	33	3	8	3	159	17.4	31.52	5.17929e+06	4.55907e+06
Q15370	Elongin-B OS=Homo sapiens OX=9606 GN=ELOB PE=1 SV=1	98	7	17	7	118	13.1	31.49	3.15185e+06	2.68042e+06
P49458	Signal recognition particle 9 kDa protein OS=Homo sapiens OX=9606 GN=SRP9 PE=1 SV=2	60	6	13	6	86	10.1	31.46	1.52966e+06	7.27546e+06
O95983	Methyl-CpG-binding domain protein 3 OS=Homo sapiens OX=9606 GN=MBD3 PE=1 SV=1	28	6	9	6	291	32.8	31.28	6.10207e+06	1.66813e+06
O60907	F-box-like/WD repeat-containing protein TBL1X OS=Homo sapiens OX=9606 GN=TBL1X PE=1 SV=3	11	4	8	3	577	62.5	31.24	1.47376e+06	778165
P06730	Eukaryotic translation initiation factor 4E OS=Homo sapiens OX=9606 GN=EIF4E PE=1 SV=2	41	8	20	8	217	25.1	31.17	9.33681e+06	1.8572e+07
P07900	Heat shock protein HSP 90-alpha OS=Homo sapiens OX=9606 GN=HSP90AA1 PE=1 SV=5	20	12	16	8	732	84.6	30.72	2.18916e+06	149674
Q9Y295	Developmentally-regulated GTP-binding protein 1 OS=Homo sapiens OX=9606 GN=DRG1 PE=1 SV=1	32	8	15	8	367	40.5	30.7	5.72585e+06	2.81229e+06
P14866	Heterogeneous nuclear ribonucleoprotein L OS=Homo sapiens OX=9606 GN=HNRNPL PE=1 SV=2	20	6	12	6	589	64.1	30.61	1.24285e+06	3.52918e+06
Q86YV9	Hermansky-Pudlak syndrome 6 protein OS=Homo sapiens OX=9606 GN=HPS6 PE=1 SV=1	21	8	9	8	775	82.9	30.55	6.58712e+06
Q9Y266	Nuclear migration protein nudC OS=Homo sapiens OX=9606 GN=NUDC PE=1 SV=1	38	10	23	10	331	38.2	30.53	3.04155e+06	4.39952e+06
Q99832	T-complex protein 1 subunit eta OS=Homo sapiens OX=9606 GN=CCT7 PE=1 SV=2	31	9	11	9	543	59.3	30.46	5.45092e+06	1.93283e+06
P09493	Tropomyosin alpha-1 chain OS=Homo sapiens OX=9606 GN=TPM1 PE=1 SV=2	32	7	12	3	284	32.7	30.39	315531	6.83057e+06
P0DJI9	Serum amyloid A-2 protein OS=Homo sapiens OX=9606 GN=SAA2 PE=1 SV=1	42	4	11	1	122	13.5	30.2		524947
P04406	Glyceraldehyde-3-phosphate dehydrogenase OS=Homo sapiens OX=9606 GN=GAPDH PE=1 SV=3	22	4	12	4	335	36	30.12	3.76613e+06	1.15222e+06
Q15942	Zyxin OS=Homo sapiens OX=9606 GN=ZYX PE=1 SV=1	24	8	16	8	572	61.2	29.83	1.13681e+06	133383
P62913	60S ribosomal protein L11 OS=Homo sapiens OX=9606 GN=RPL11 PE=1 SV=2	39	8	16	8	178	20.2	29.73	1.15164e+06	1.01347e+07
P49773	Histidine triad nucleotide-binding protein 1 OS=Homo sapiens OX=9606 GN=HINT1 PE=1 SV=2	72	4	9	4	126	13.8	29.46	1.03223e+06	640111
P26641	Elongation factor 1-gamma OS=Homo sapiens OX=9606 GN=EEF1G PE=1 SV=3	27	9	16	9	437	50.1	29.26	3.99322e+06	4.07841e+06
P02768	Albumin OS=Homo sapiens OX=9606 GN=ALB PE=1 SV=2	18	10	21	10	609	69.3	29.25	6.63509e+06	1.87643e+07
P62851	40S ribosomal protein S25 OS=Homo sapiens OX=9606 GN=RPS25 PE=1 SV=1	43	8	16	8	125	13.7	29.22	4.68543e+06	6.01538e+06
P15531	Nucleoside diphosphate kinase A OS=Homo sapiens OX=9606 GN=NME1 PE=1 SV=1	61	7	18	2	152	17.1	29.11	1.67979e+06	149690
Q9H0E3	Histone deacetylase complex subunit SAP130 OS=Homo sapiens OX=9606 GN=SAP130 PE=1 SV=1	10	7	10	7	1048	110.3	28.83	1.02357e+06	3.69179e+06
P62241	40S ribosomal protein S8 OS=Homo sapiens OX=9606 GN=RPS8 PE=1 SV=2	33	5	12	5	208	24.2	28.74	1.50067e+06	3.87961e+06
E9PRG8	Uncharacterized protein C11orf98 OS=Homo sapiens OX=9606 GN=C11orf98 PE=4 SV=2	37	6	18	6	123	14.2	28.65	2.10466e+06	1.86382e+07
Q7Z4H7	HAUS augmin-like complex subunit 6 OS=Homo sapiens OX=9606 GN=HAUS6 PE=1 SV=2	18	10	15	10	955	108.6	28.65	2.07126e+06	2878418
P51572	B-cell receptor-associated protein 31 OS=Homo sapiens OX=9606 GN=BCAP31 PE=1 SV=3	19	5	11	5	246	28	28.6	2.57789e+06	3.59941e+06
Q96J01	THO complex subunit 3 OS=Homo sapiens OX=9606 GN=THOC3 PE=1 SV=1	46	9	12	9	351	38.7	28.48	5.44968e+06	2.67224e+06
P22061	Protein-L-isoaspartate(D-aspartate) O-methyltransferase OS=Homo sapiens OX=9606 GN=PCMT1 PE=1 SV=4	57	7	12	7	227	24.6	28.41	4.47802e+06	3.86238e+06
Q9UHD8	Septin-9 OS=Homo sapiens OX=9606 GN=SEPTIN9 PE=1 SV=2	47	17	23	17	586	65.4	28.37	3.06923e+06	5.28744e+06
P52948	Nuclear pore complex protein Nup98-Nup96 OS=Homo sapiens OX=9606 GN=NUP98 PE=1 SV=4	8	11	12	11	1817	197.5	28.29	1.70163e+06	3.08649e+06
Q15542	Transcription initiation factor TFIID subunit 5 OS=Homo sapiens OX=9606 GN=TAF5 PE=1 SV=3	18	10	16	10	800	86.8	28.18	3.15994e+06	2.95136e+06
Q13769	THO complex subunit 5 homolog OS=Homo sapiens OX=9606 GN=THOC5 PE=1 SV=2	13	7	19	7	683	78.5	28.17	2.94931e+06	4.28593e+06
P56270	Myc-associated zinc finger protein OS=Homo sapiens OX=9606 GN=MAZ PE=1 SV=1	18	7	15	7	477	48.6	28.17	619650	6.4164e+06
O43324	Eukaryotic translation elongation factor 1 epsilon-1 OS=Homo sapiens OX=9606 GN=EEF1E1 PE=1 SV=1	27	3	9	3	174	19.8	28.09	1.1489e+07	1.00277e+06
P31943	Heterogeneous nuclear ribonucleoprotein H OS=Homo sapiens OX=9606 GN=HNRNPH1 PE=1 SV=4	26	9	15	3	449	49.2	28.03	4.722e+06	4.50549e+06
P22087	rRNA 2'-O-methyltransferase fibrillarin OS=Homo sapiens OX=9606 GN=FBL PE=1 SV=2	39	9	15	9	321	33.8	27.95	6.00885e+06	1.30146e+06
P27635	60S ribosomal protein L10 OS=Homo sapiens OX=9606 GN=RPL10 PE=1 SV=4	37	8	13	8	214	24.6	27.93	2397666	4.68115e+06
P51665	26S proteasome non-ATPase regulatory subunit 7 OS=Homo sapiens OX=9606 GN=PSMD7 PE=1 SV=2	35	7	12	7	324	37	27.88	3.85398e+06	1.20435e+06
P62937	Peptidyl-prolyl cis-trans isomerase A OS=Homo sapiens OX=9606 GN=PPIA PE=1 SV=2	73	9	14	9	165	18	27.72	2.61914e+06	3.52429e+06
P63220	40S ribosomal protein S21 OS=Homo sapiens OX=9606 GN=RPS21 PE=1 SV=1	65	6	11	6	83	9.1	27.71	2.22829e+06	3.32695e+06
Q14444	Caprin-1 OS=Homo sapiens OX=9606 GN=CAPRIN1 PE=1 SV=2	19	9	12	9	709	78.3	27.52	5.12928e+06	2338169
Q6I9Y2	THO complex subunit 7 homolog OS=Homo sapiens OX=9606 GN=THOC7 PE=1 SV=3	38	7	13	7	204	23.7	27.49	1.8798e+06	4.76574e+06
Q7RTV0	PHD finger-like domain-containing protein 5A OS=Homo sapiens OX=9606 GN=PHF5A PE=1 SV=1	34	3	11	3	110	12.4	27.44	1.77786e+06	6.76284e+06
P17987	T-complex protein 1 subunit alpha OS=Homo sapiens OX=9606 GN=TCP1 PE=1 SV=1	32	12	17	12	556	60.3	27.44	6.06855e+06	1.01859e+06
Q9BT25	HAUS augmin-like complex subunit 8 OS=Homo sapiens OX=9606 GN=HAUS8 PE=1 SV=3	23	4	9	4	410	44.8	27.3	2.85465e+06	1.94435e+06
P63208	S-phase kinase-associated protein 1 OS=Homo sapiens OX=9606 GN=SKP1 PE=1 SV=2	50	5	13	5	163	18.6	27.24	9.46317e+06	4.19643e+06
Q5SSJ5	Heterochromatin protein 1-binding protein 3 OS=Homo sapiens OX=9606 GN=HP1BP3 PE=1 SV=1	18	6	15	6	553	61.2	27.23	3.95231e+06	1.07385e+06
C9JLW8	Mapk-regulated corepressor-interacting protein 1 OS=Homo sapiens OX=9606 GN=MCRIP1 PE=1 SV=1	70	6	17	6	97	10.9	27.23	3.57737e+06	2.0017e+07
O15212	Prefoldin subunit 6 OS=Homo sapiens OX=9606 GN=PFDN6 PE=1 SV=1	80	10	18	10	129	14.6	27.19	2.4384e+06	3.16456e+06
Q9NPA8	Transcription and mRNA export factor ENY2 OS=Homo sapiens OX=9606 GN=ENY2 PE=1 SV=1	48	4	9	4	101	11.5	27.1	3.60303e+06	6.33843e+06
P31946	14-3-3 protein beta/alpha OS=Homo sapiens OX=9606 GN=YWHAB PE=1 SV=3	33	6	16	3	246	28.1	26.95	1.38789e+06	1.30236e+06
Q9Y285	Phenylalanine--tRNA ligase alpha subunit OS=Homo sapiens OX=9606 GN=FARSA PE=1 SV=3	34	10	12	10	508	57.5	26.86	3.41476e+06	791925
P27824	Calnexin OS=Homo sapiens OX=9606 GN=CANX PE=1 SV=2	20	5	8	5	592	67.5	26.6	8.62432e+06	1.21313e+06
O95429	BAG family molecular chaperone regulator 4 OS=Homo sapiens OX=9606 GN=BAG4 PE=1 SV=1	29	8	12	8	457	49.6	26.41	1.89289e+06	4.34534e+06
Q15528	Mediator of RNA polymerase II transcription subunit 22 OS=Homo sapiens OX=9606 GN=MED22 PE=1 SV=2	36	5	10	5	200	22.2	26.35	2.61496e+06	2.92711e+06
O14950	Myosin regulatory light chain 12B OS=Homo sapiens OX=9606 GN=MYL12B PE=1 SV=2	34	4	10	4	172	19.8	26.33	6.01149e+06	5.62263e+06
P35658	Nuclear pore complex protein Nup214 OS=Homo sapiens OX=9606 GN=NUP214 PE=1 SV=2	7	9	11	9	2090	213.5	26.28	826669	4.2441e+06
O14818	Proteasome subunit alpha type-7 OS=Homo sapiens OX=9606 GN=PSMA7 PE=1 SV=1	32	6	11	6	248	27.9	26.18	3.78937e+06	2.07709e+06
Q71DI3	Histone H3.2 OS=Homo sapiens OX=9606 GN=H3C15 PE=1 SV=3	54	7	12	1	136	15.4	26.13	14304244
P02794	Ferritin heavy chain OS=Homo sapiens OX=9606 GN=FTH1 PE=1 SV=2	65	9	14	9	183	21.2	25.97	1.5397e+06	459189
P68431	Histone H3.1 OS=Homo sapiens OX=9606 GN=H3C1 PE=1 SV=2	54	7	12	1	136	15.4	25.89	1.89877e+07	1.00538e+07
Q9NWS0	PIH1 domain-containing protein 1 OS=Homo sapiens OX=9606 GN=PIH1D1 PE=1 SV=1	30	6	13	6	290	32.3	25.85	2.38431e+07	8.6975e+07
Q96QD9	UAP56-interacting factor OS=Homo sapiens OX=9606 GN=FYTTD1 PE=1 SV=3	44	11	18	11	318	35.8	25.82	1.0496e+06	5.84762e+06
Q86X55	Histone-arginine methyltransferase CARM1 OS=Homo sapiens OX=9606 GN=CARM1 PE=1 SV=3	14	5	10	5	608	65.8	25.72	5.57443e+06	2.37496e+06
P50990	T-complex protein 1 subunit theta OS=Homo sapiens OX=9606 GN=CCT8 PE=1 SV=4	32	12	15	12	548	59.6	25.7	4.91318e+06	1.74369e+06
Q9Y4Z0	U6 snRNA-associated Sm-like protein LSm4 OS=Homo sapiens OX=9606 GN=LSM4 PE=1 SV=1	27	4	10	4	139	15.3	25.65	2.03021e+06	1.75792e+06
P42285	Exosome RNA helicase MTR4 OS=Homo sapiens OX=9606 GN=MTREX PE=1 SV=3	12	8	11	8	1042	117.7	25.57	1.21738e+06	468791
Q06587	E3 ubiquitin-protein ligase RING1 OS=Homo sapiens OX=9606 GN=RING1 PE=1 SV=2	24	7	10	5	406	42.4	25.52	2.15913e+06	4.18283e+06
Q9UPN7	Serine/threonine-protein phosphatase 6 regulatory subunit 1 OS=Homo sapiens OX=9606 GN=PPP6R1 PE=1 SV=5	16	6	12	6	881	96.7	25.49	1.61037e+06	2.76745e+06
P19388	DNA-directed RNA polymerases I, II, and III subunit RPABC1 OS=Homo sapiens OX=9606 GN=POLR2E PE=1 SV=4	38	6	16	6	210	24.5	25.46	4.56445e+06	3.46491e+06
P67775	Serine/threonine-protein phosphatase 2A catalytic subunit alpha isoform OS=Homo sapiens OX=9606 GN=PPP2CA PE=1 SV=1	41	7	10	6	309	35.6	25.24	822135
P10599	Thioredoxin OS=Homo sapiens OX=9606 GN=TXN PE=1 SV=3	66	4	14	4	105	11.7	25.23	7.38409e+06	3.70478e+06
P62306	Small nuclear ribonucleoprotein F OS=Homo sapiens OX=9606 GN=SNRPF PE=1 SV=1	50	3	10	3	86	9.7	25.2	3.19248e+06	4.10895e+06
P04637	Cellular tumor antigen p53 OS=Homo sapiens OX=9606 GN=TP53 PE=1 SV=4	19	5	11	5	393	43.6	25.11	3.65964e+06	2.31501e+06
P84243	Histone H3.3 OS=Homo sapiens OX=9606 GN=H3-3A PE=1 SV=2	54	7	12	1	136	15.3	24.96	8450029
O75152	Zinc finger CCCH domain-containing protein 11A OS=Homo sapiens OX=9606 GN=ZC3H11A PE=1 SV=3	24	16	28	16	810	89.1	24.96	1.15014e+06	4.58832e+06
Q16594	Transcription initiation factor TFIID subunit 9 OS=Homo sapiens OX=9606 GN=TAF9 PE=1 SV=1	36	7	12	3	264	29	24.86	5.10933e+06	2.19607e+06
P14868	Aspartate--tRNA ligase, cytoplasmic OS=Homo sapiens OX=9606 GN=DARS1 PE=1 SV=2	25	9	15	9	501	57.1	24.86	4.82949e+06	1.5459e+06
Q9BQ87	F-box-like/WD repeat-containing protein TBL1Y OS=Homo sapiens OX=9606 GN=TBL1Y PE=1 SV=1	8	2	5	1	522	56.7	24.69
Q13162	Peroxiredoxin-4 OS=Homo sapiens OX=9606 GN=PRDX4 PE=1 SV=1	29	4	10	3	271	30.5	24.68	198019	3.37222e+06
Q96HQ2	CDKN2AIP N-terminal-like protein OS=Homo sapiens OX=9606 GN=CDKN2AIPNL PE=1 SV=1	33	3	9	3	116	13.2	24.64	1.16833e+06	2.36261e+06
Q9P2N5	RNA-binding protein 27 OS=Homo sapiens OX=9606 GN=RBM27 PE=1 SV=2	14	9	11	8	1060	118.6	24.62	8358.13	5.1084e+06
O43765	Small glutamine-rich tetratricopeptide repeat-containing protein alpha OS=Homo sapiens OX=9606 GN=SGTA PE=1 SV=1	25	7	13	7	313	34	24.61	6.15532e+06	1.42774e+06
P26196	Probable ATP-dependent RNA helicase DDX6 OS=Homo sapiens OX=9606 GN=DDX6 PE=1 SV=2	30	8	11	8	483	54.4	24.53	2.24372e+06	5.36813e+06
Q9NR56	Muscleblind-like protein 1 OS=Homo sapiens OX=9606 GN=MBNL1 PE=1 SV=2	29	8	11	8	388	41.8	24.47	1.54878e+06	8433904
Q96B36	Proline-rich AKT1 substrate 1 OS=Homo sapiens OX=9606 GN=AKT1S1 PE=1 SV=1	18	3	8	3	256	27.4	24.28	3.93406e+06	2.43867e+06
O00151	PDZ and LIM domain protein 1 OS=Homo sapiens OX=9606 GN=PDLIM1 PE=1 SV=4	47	9	18	9	329	36	24.08	1.67629e+06	2.90163e+06
P42677	40S ribosomal protein S27 OS=Homo sapiens OX=9606 GN=RPS27 PE=1 SV=3	48	5	15	2	84	9.5	23.98	3.27027e+06	6.94251e+06
P40926	Malate dehydrogenase, mitochondrial OS=Homo sapiens OX=9606 GN=MDH2 PE=1 SV=3	30	5	6	5	338	35.5	23.9	3924747
P14649	Myosin light chain 6B OS=Homo sapiens OX=9606 GN=MYL6B PE=1 SV=1	19	3	11	1	208	22.8	23.85	898811
Q6PKG0	La-related protein 1 OS=Homo sapiens OX=9606 GN=LARP1 PE=1 SV=2	9	7	13	7	1096	123.4	23.71	2.28876e+06	360073
Q96ST3	Paired amphipathic helix protein Sin3a OS=Homo sapiens OX=9606 GN=SIN3A PE=1 SV=2	13	12	13	12	1273	145.1	23.67	2.04041e+06	2.77018e+06
Q15773	Myeloid leukemia factor 2 OS=Homo sapiens OX=9606 GN=MLF2 PE=1 SV=1	31	5	9	5	248	28.1	23.61	7.21913e+06	338566
O75937	DnaJ homolog subfamily C member 8 OS=Homo sapiens OX=9606 GN=DNAJC8 PE=1 SV=2	38	6	9	6	253	29.8	23.53	3.07534e+06	1.40121e+06
Q07955	Serine/arginine-rich splicing factor 1 OS=Homo sapiens OX=9606 GN=SRSF1 PE=1 SV=2	49	9	13	9	248	27.7	23.48	420805	1.12401e+07
P41091	Eukaryotic translation initiation factor 2 subunit 3 OS=Homo sapiens OX=9606 GN=EIF2S3 PE=1 SV=3	31	8	14	8	472	51.1	23.28	880413	3.98145e+06
P18124	60S ribosomal protein L7 OS=Homo sapiens OX=9606 GN=RPL7 PE=1 SV=1	33	6	9	6	248	29.2	23.16	2.05084e+06	1.78437e+06
Q9C037	E3 ubiquitin-protein ligase TRIM4 OS=Homo sapiens OX=9606 GN=TRIM4 PE=1 SV=2	23	10	15	10	500	57.4	22.89	3.98038e+06	1.18688e+07
Q15287	RNA-binding protein with serine-rich domain 1 OS=Homo sapiens OX=9606 GN=RNPS1 PE=1 SV=1	23	5	9	5	305	34.2	22.88		917116
P62314	Small nuclear ribonucleoprotein Sm D1 OS=Homo sapiens OX=9606 GN=SNRPD1 PE=1 SV=1	37	3	9	3	119	13.3	22.79	2.09322e+07	1.56635e+07
Q96SI1	BTB/POZ domain-containing protein KCTD15 OS=Homo sapiens OX=9606 GN=KCTD15 PE=1 SV=1	26	4	7	4	283	31.9	22.64	2.51607e+06	2.3059e+06
Q9NP97	Dynein light chain roadblock-type 1 OS=Homo sapiens OX=9606 GN=DYNLRB1 PE=1 SV=3	89	5	11	5	96	10.9	22.62	2.39012e+06	996525
Q13155	Aminoacyl tRNA synthase complex-interacting multifunctional protein 2 OS=Homo sapiens OX=9606 GN=AIMP2 PE=1 SV=2	28	7	13	7	320	35.3	22.53	4.07554e+06	1.33716e+06
Q5T1M5	FK506-binding protein 15 OS=Homo sapiens OX=9606 GN=FKBP15 PE=1 SV=2	8	7	8	7	1219	133.5	22.42	4.91493e+06	606436
Q8TE02	Elongator complex protein 5 OS=Homo sapiens OX=9606 GN=ELP5 PE=1 SV=2	19	5	7	5	316	34.8	22.33	8.06541e+06	611576
P46777	60S ribosomal protein L5 OS=Homo sapiens OX=9606 GN=RPL5 PE=1 SV=3	35	9	15	9	297	34.3	22.32	2.19014e+06	2.56068e+06
Q9Y6G9	Cytoplasmic dynein 1 light intermediate chain 1 OS=Homo sapiens OX=9606 GN=DYNC1LI1 PE=1 SV=3	25	8	11	8	523	56.5	22	4.88401e+06	1.43656e+06
Q7Z794	Keratin, type II cytoskeletal 1b OS=Homo sapiens OX=9606 GN=KRT77 PE=1 SV=3	13	5	12	3	578	61.9	21.99	147675
Q16555	Dihydropyrimidinase-related protein 2 OS=Homo sapiens OX=9606 GN=DPYSL2 PE=1 SV=1	17	5	10	5	572	62.3	21.97	834911	284837
P46782	40S ribosomal protein S5 OS=Homo sapiens OX=9606 GN=RPS5 PE=1 SV=4	37	5	8	5	204	22.9	21.94	3.19599e+06	759877
P78344	Eukaryotic translation initiation factor 4 gamma 2 OS=Homo sapiens OX=9606 GN=EIF4G2 PE=1 SV=1	13	9	10	9	907	102.3	21.9	2.34613e+06	1.28863e+06
P06493	Cyclin-dependent kinase 1 OS=Homo sapiens OX=9606 GN=CDK1 PE=1 SV=3	39	8	17	8	297	34.1	21.86	3.38868e+06	2.1038e+06
O94906	Pre-mRNA-processing factor 6 OS=Homo sapiens OX=9606 GN=PRPF6 PE=1 SV=1	12	9	14	9	941	106.9	21.52	4.1205e+06	8.1219e+06
Q71UM5	40S ribosomal protein S27-like OS=Homo sapiens OX=9606 GN=RPS27L PE=1 SV=3	42	4	13	1	84	9.5	21.21	210287	596552
Q9Y312	Protein AAR2 homolog OS=Homo sapiens OX=9606 GN=AAR2 PE=1 SV=2	29	6	8	6	384	43.4	21.2	916169	378145
Q7Z6Z7	E3 ubiquitin-protein ligase HUWE1 OS=Homo sapiens OX=9606 GN=HUWE1 PE=1 SV=3	4	8	10	8	4374	481.6	21.05	3.02194e+06	112716
P38606	V-type proton ATPase catalytic subunit A OS=Homo sapiens OX=9606 GN=ATP6V1A PE=1 SV=2	14	5	8	5	617	68.3	21.04	3.4972e+06	1.0618e+06
P33176	Kinesin-1 heavy chain OS=Homo sapiens OX=9606 GN=KIF5B PE=1 SV=1	11	7	11	7	963	109.6	20.94	2.55028e+06	632190
P55795	Heterogeneous nuclear ribonucleoprotein H2 OS=Homo sapiens OX=9606 GN=HNRNPH2 PE=1 SV=1	18	6	10	1	449	49.2	20.71	713975	131248
O75179	Ankyrin repeat domain-containing protein 17 OS=Homo sapiens OX=9606 GN=ANKRD17 PE=1 SV=3	4	6	10	2	2603	274.1	20.56	95784.6	430742
Q9Y678	Coatomer subunit gamma-1 OS=Homo sapiens OX=9606 GN=COPG1 PE=1 SV=1	11	6	7	6	874	97.7	20.44	1.87717e+06	315980
O43447	Peptidyl-prolyl cis-trans isomerase H OS=Homo sapiens OX=9606 GN=PPIH PE=1 SV=1	43	5	10	5	177	19.2	20.38	1.98329e+06	2.5044e+06
O15160	DNA-directed RNA polymerases I and III subunit RPAC1 OS=Homo sapiens OX=9606 GN=POLR1C PE=1 SV=1	28	7	11	7	346	39.2	20.27	3.91335e+06	1.03295e+06
Q9NPJ6	Mediator of RNA polymerase II transcription subunit 4 OS=Homo sapiens OX=9606 GN=MED4 PE=1 SV=1	32	5	8	5	270	29.7	20.26	2.09377e+06	1.41338e+06
Q96CN7	Isochorismatase domain-containing protein 1 OS=Homo sapiens OX=9606 GN=ISOC1 PE=1 SV=3	17	4	10	4	298	32.2	20.21	3.21896e+06	1.55629e+06
O60306	RNA helicase aquarius OS=Homo sapiens OX=9606 GN=AQR PE=1 SV=4	4	3	6	3	1485	171.2	20.14	2.25599e+06
P50552	Vasodilator-stimulated phosphoprotein OS=Homo sapiens OX=9606 GN=VASP PE=1 SV=3	27	7	8	7	380	39.8	20.08	1.80759e+06	2.41273e+06
P85037	Forkhead box protein K1 OS=Homo sapiens OX=9606 GN=FOXK1 PE=1 SV=1	19	8	11	7	733	75.4	19.91	942586	1.94681e+06
P33240	Cleavage stimulation factor subunit 2 OS=Homo sapiens OX=9606 GN=CSTF2 PE=1 SV=1	20	10	13	10	577	60.9	19.91	3.71516e+06	3.32062e+06
O75896	Tumor suppressor candidate 2 OS=Homo sapiens OX=9606 GN=TUSC2 PE=1 SV=3	48	4	12	4	110	12.1	19.73	4.31238e+06	3.08393e+06
Q07666	KH domain-containing, RNA-binding, signal transduction-associated protein 1 OS=Homo sapiens OX=9606 GN=KHDRBS1 PE=1 SV=1	24	8	23	7	443	48.2	19.69	3.52058e+06	3.85882e+06
P19784	Casein kinase II subunit alpha' OS=Homo sapiens OX=9606 GN=CSNK2A2 PE=1 SV=1	26	6	10	6	350	41.2	19.68	2.72616e+06	749518
P50454	Serpin H1 OS=Homo sapiens OX=9606 GN=SERPINH1 PE=1 SV=2	20	5	9	5	418	46.4	19.62	1.09473e+06	1.65417e+06
P62304	Small nuclear ribonucleoprotein E OS=Homo sapiens OX=9606 GN=SNRPE PE=1 SV=1	57	3	6	3	92	10.8	19.52	2.38035e+07	4.61189e+06
Q8IWZ3	Ankyrin repeat and KH domain-containing protein 1 OS=Homo sapiens OX=9606 GN=ANKHD1 PE=1 SV=1	5	7	11	3	2542	269.3	19.44	1.60101e+06	505664
Q9ULA0	Aspartyl aminopeptidase OS=Homo sapiens OX=9606 GN=DNPEP PE=1 SV=2	25	6	8	6	485	53.4	19.31	1.98286e+06	771680
O00303	Eukaryotic translation initiation factor 3 subunit F OS=Homo sapiens OX=9606 GN=EIF3F PE=1 SV=1	26	6	10	6	357	37.5	19.29	3.83181e+06	383722
Q96AG4	Leucine-rich repeat-containing protein 59 OS=Homo sapiens OX=9606 GN=LRRC59 PE=1 SV=1	35	7	8	7	307	34.9	19.27	3.4206e+06
Q9H4A5	Golgi phosphoprotein 3-like OS=Homo sapiens OX=9606 GN=GOLPH3L PE=1 SV=1	39	9	11	9	285	32.7	19.26	1.79399e+06	858199
P62861	40S ribosomal protein S30 OS=Homo sapiens OX=9606 GN=FAU PE=1 SV=1	20	4	9	4	59	6.6	19.14	8.77948e+06	1.06991e+07
P62891	60S ribosomal protein L39 OS=Homo sapiens OX=9606 GN=RPL39 PE=1 SV=2	25	3	12	3	51	6.4	19.03	2.29114e+06	1.30931e+07
Q9UQ35	Serine/arginine repetitive matrix protein 2 OS=Homo sapiens OX=9606 GN=SRRM2 PE=1 SV=2	5	9	13	9	2752	299.4	18.96	545469	2.383e+06
Q6DD87	Zinc finger protein 787 OS=Homo sapiens OX=9606 GN=ZNF787 PE=1 SV=4	31	8	15	8	382	40.4	18.87	96239.4	3.06209e+06
Q12962	Transcription initiation factor TFIID subunit 10 OS=Homo sapiens OX=9606 GN=TAF10 PE=1 SV=1	28	3	8	3	218	21.7	18.84	2.70966e+06	7.54235e+06
Q96SI9	Spermatid perinuclear RNA-binding protein OS=Homo sapiens OX=9606 GN=STRBP PE=1 SV=1	4	3	8	1	672	73.6	18.82	983654	312535
P08047	Transcription factor Sp1 OS=Homo sapiens OX=9606 GN=SP1 PE=1 SV=3	8	7	10	7	785	80.6	18.77	64558	4.6985e+06
O14964	Hepatocyte growth factor-regulated tyrosine kinase substrate OS=Homo sapiens OX=9606 GN=HGS PE=1 SV=1	8	5	8	5	777	86.1	18.7	2.26775e+06	837811
Q12996	Cleavage stimulation factor subunit 3 OS=Homo sapiens OX=9606 GN=CSTF3 PE=1 SV=1	10	4	6	4	717	82.9	18.66	1.75393e+06	778092
Q99714	3-hydroxyacyl-CoA dehydrogenase type-2 OS=Homo sapiens OX=9606 GN=HSD17B10 PE=1 SV=3	36	5	6	5	261	26.9	18.61	1.7973e+06	1.19184e+06
Q15020	Squamous cell carcinoma antigen recognized by T-cells 3 OS=Homo sapiens OX=9606 GN=SART3 PE=1 SV=1	9	7	11	7	963	109.9	18.55	461366	809032
Q9BT78	COP9 signalosome complex subunit 4 OS=Homo sapiens OX=9606 GN=COPS4 PE=1 SV=1	22	6	9	6	406	46.2	18.49	1.65368e+06	204595
P09874	Poly [ADP-ribose] polymerase 1 OS=Homo sapiens OX=9606 GN=PARP1 PE=1 SV=4	15	10	11	10	1014	113	18.42	1.66284e+06	3.17529e+06
Q15008	26S proteasome non-ATPase regulatory subunit 6 OS=Homo sapiens OX=9606 GN=PSMD6 PE=1 SV=1	19	5	10	5	389	45.5	18.37	2.40479e+06	763528
P35244	Replication protein A 14 kDa subunit OS=Homo sapiens OX=9606 GN=RPA3 PE=1 SV=1	55	3	5	3	121	13.6	18.23	4.52206e+06
P61160	Actin-related protein 2 OS=Homo sapiens OX=9606 GN=ACTR2 PE=1 SV=1	15	3	4	3	394	44.7	18.13	1.96725e+06
P31350	Ribonucleoside-diphosphate reductase subunit M2 OS=Homo sapiens OX=9606 GN=RRM2 PE=1 SV=1	21	6	9	6	389	44.8	18.11	2.13236e+06	3.38212e+06
Q9BTW9	Tubulin-specific chaperone D OS=Homo sapiens OX=9606 GN=TBCD PE=1 SV=2	10	8	10	8	1192	132.5	18.1	1.38039e+06	410002
Q13409	Cytoplasmic dynein 1 intermediate chain 2 OS=Homo sapiens OX=9606 GN=DYNC1I2 PE=1 SV=3	21	6	10	6	638	71.4	18.06	2.54529e+06	351493
P61289	Proteasome activator complex subunit 3 OS=Homo sapiens OX=9606 GN=PSME3 PE=1 SV=1	33	6	8	6	254	29.5	17.98	1.22787e+06	1.75714e+06
P24941	Cyclin-dependent kinase 2 OS=Homo sapiens OX=9606 GN=CDK2 PE=1 SV=2	24	4	9	4	298	33.9	17.97		981334
P62191	26S proteasome regulatory subunit 4 OS=Homo sapiens OX=9606 GN=PSMC1 PE=1 SV=1	11	4	6	4	440	49.2	17.91	3.22607e+06	250470
Q92804	TATA-binding protein-associated factor 2N OS=Homo sapiens OX=9606 GN=TAF15 PE=1 SV=1	8	3	8	3	592	61.8	17.83	363485	4.19506e+06
Q5VT52	Regulation of nuclear pre-mRNA domain-containing protein 2 OS=Homo sapiens OX=9606 GN=RPRD2 PE=1 SV=1	9	8	10	8	1461	155.9	17.78	3.21762e+07	4.65028e+06
P50502	Hsc70-interacting protein OS=Homo sapiens OX=9606 GN=ST13 PE=1 SV=2	21	5	5	5	369	41.3	17.77	1792768	359747
O60832	H/ACA ribonucleoprotein complex subunit DKC1 OS=Homo sapiens OX=9606 GN=DKC1 PE=1 SV=3	8	3	7	3	514	57.6	17.75	3.0163e+06	690157
P27348	14-3-3 protein theta OS=Homo sapiens OX=9606 GN=YWHAQ PE=1 SV=1	23	6	12	4	245	27.7	17.47	585457	842086
P14859	POU domain, class 2, transcription factor 1 OS=Homo sapiens OX=9606 GN=POU2F1 PE=1 SV=2	9	3	5	3	743	76.4	17.47	1.74447e+06	1.20076e+06
Q96ES7	SAGA-associated factor 29 OS=Homo sapiens OX=9606 GN=SGF29 PE=1 SV=1	22	4	9	4	293	33.2	17.43	2.12668e+06	1.9432e+06
Q13555	Calcium/calmodulin-dependent protein kinase type II subunit gamma OS=Homo sapiens OX=9606 GN=CAMK2G PE=1 SV=4	17	7	12	2	558	62.6	17.35	969723	173336
Q99496	E3 ubiquitin-protein ligase RING2 OS=Homo sapiens OX=9606 GN=RNF2 PE=1 SV=1	27	6	8	4	336	37.6	17.33	651716	2.30125e+06
Q9NUG6	p53 and DNA damage-regulated protein 1 OS=Homo sapiens OX=9606 GN=PDRG1 PE=1 SV=2	21	2	5	2	133	15.5	17.32	2.77919e+06	1.23485e+06
P06576	ATP synthase subunit beta, mitochondrial OS=Homo sapiens OX=9606 GN=ATP5F1B PE=1 SV=3	17	6	7	6	529	56.5	17.26	6.15327e+06
Q93074	Mediator of RNA polymerase II transcription subunit 12 OS=Homo sapiens OX=9606 GN=MED12 PE=1 SV=4	6	7	11	7	2177	242.9	17.2	694140	1.62444e+06
Q96EB1	Elongator complex protein 4 OS=Homo sapiens OX=9606 GN=ELP4 PE=1 SV=2	23	7	13	7	424	46.6	17.1	3.87587e+06	5.43641e+06
P35232	Prohibitin OS=Homo sapiens OX=9606 GN=PHB PE=1 SV=1	36	5	7	5	272	29.8	16.9	5.2627e+06	820605
P37198	Nuclear pore glycoprotein p62 OS=Homo sapiens OX=9606 GN=NUP62 PE=1 SV=3	11	4	10	4	522	53.2	16.84	2.74119e+06	5.43721e+06
P52292	Importin subunit alpha-1 OS=Homo sapiens OX=9606 GN=KPNA2 PE=1 SV=1	15	5	7	5	529	57.8	16.78	1.027e+06	720576
Q9NRF9	DNA polymerase epsilon subunit 3 OS=Homo sapiens OX=9606 GN=POLE3 PE=1 SV=1	56	5	6	5	147	16.8	16.76	1.85546e+06	201255
P62266	40S ribosomal protein S23 OS=Homo sapiens OX=9606 GN=RPS23 PE=1 SV=3	41	4	7	4	143	15.8	16.76	333298	1.94891e+06
O60244	Mediator of RNA polymerase II transcription subunit 14 OS=Homo sapiens OX=9606 GN=MED14 PE=1 SV=2	7	6	8	6	1454	160.5	16.74	1.04017e+06	301337
P43487	Ran-specific GTPase-activating protein OS=Homo sapiens OX=9606 GN=RANBP1 PE=1 SV=1	33	4	8	4	201	23.3	16.68	1.55442e+06	2.04834e+06
Q15369	Elongin-C OS=Homo sapiens OX=9606 GN=ELOC PE=1 SV=1	38	3	8	3	112	12.5	16.58	1.88189e+06	1.14698e+06
Q9Y3B4	Splicing factor 3B subunit 6 OS=Homo sapiens OX=9606 GN=SF3B6 PE=1 SV=1	50	5	8	5	125	14.6	16.53	2.79486e+06	2.55407e+06
Q92733	Proline-rich protein PRCC OS=Homo sapiens OX=9606 GN=PRCC PE=1 SV=1	15	6	8	6	491	52.4	16.5		1.58582e+06
Q96QC0	Serine/threonine-protein phosphatase 1 regulatory subunit 10 OS=Homo sapiens OX=9606 GN=PPP1R10 PE=1 SV=1	10	8	10	8	940	99	16.42	144334	1.71147e+06
Q13547	Histone deacetylase 1 OS=Homo sapiens OX=9606 GN=HDAC1 PE=1 SV=1	23	7	11	4	482	55.1	16.18	3.48969e+06	1.27288e+07
O00268	Transcription initiation factor TFIID subunit 4 OS=Homo sapiens OX=9606 GN=TAF4 PE=1 SV=2	13	7	8	7	1085	110	16.18	3.58594e+06	1.68854e+06
P43694	Transcription factor GATA-4 OS=Homo sapiens OX=9606 GN=GATA4 PE=1 SV=2	26	8	9	6	442	44.5	16.15	93884.6	5.91093e+06
Q9P013	Spliceosome-associated protein CWC15 homolog OS=Homo sapiens OX=9606 GN=CWC15 PE=1 SV=2	22	4	7	4	229	26.6	16.14	1.78702e+06	2.6262e+06
Q96I25	Splicing factor 45 OS=Homo sapiens OX=9606 GN=RBM17 PE=1 SV=1	20	5	7	5	401	44.9	16.13	692733	1.55294e+06
Q04724	Transducin-like enhancer protein 1 OS=Homo sapiens OX=9606 GN=TLE1 PE=1 SV=2	11	4	5	2	770	83.1	16.08	951221	241087
Q04726	Transducin-like enhancer protein 3 OS=Homo sapiens OX=9606 GN=TLE3 PE=1 SV=2	8	4	5	2	772	83.4	16.07	1.73542e+06	468837
Q15291	Retinoblastoma-binding protein 5 OS=Homo sapiens OX=9606 GN=RBBP5 PE=1 SV=2	15	6	9	6	538	59.1	16.06	2.09747e+06	1.80432e+06
P63244	Receptor of activated protein C kinase 1 OS=Homo sapiens OX=9606 GN=RACK1 PE=1 SV=3	38	9	11	9	317	35.1	15.95	667866	1.05991e+06
Q8WWY3	U4/U6 small nuclear ribonucleoprotein Prp31 OS=Homo sapiens OX=9606 GN=PRPF31 PE=1 SV=2	25	8	13	8	499	55.4	15.91	1.31705e+06	1.58282e+06
O43395	U4/U6 small nuclear ribonucleoprotein Prp3 OS=Homo sapiens OX=9606 GN=PRPF3 PE=1 SV=2	13	6	7	6	683	77.5	15.89	437182	2.81231e+06
P62308	Small nuclear ribonucleoprotein G OS=Homo sapiens OX=9606 GN=SNRPG PE=1 SV=1	29	2	6	2	76	8.5	15.85	1.2221e+07	4.54261e+06
Q9Y5S9	RNA-binding protein 8A OS=Homo sapiens OX=9606 GN=RBM8A PE=1 SV=1	33	4	8	4	174	19.9	15.81	164079	5.34485e+06
Q9Y4Y9	U6 snRNA-associated Sm-like protein LSm5 OS=Homo sapiens OX=9606 GN=LSM5 PE=1 SV=3	57	3	6	3	91	9.9	15.8	848674	1.02971e+06
Q00613	Heat shock factor protein 1 OS=Homo sapiens OX=9606 GN=HSF1 PE=1 SV=1	18	5	6	4	529	57.2	15.76	1.78563e+06	1.42469e+06
Q99460	26S proteasome non-ATPase regulatory subunit 1 OS=Homo sapiens OX=9606 GN=PSMD1 PE=1 SV=2	12	6	7	6	953	105.8	15.73	1.77659e+06	571848
O00571	ATP-dependent RNA helicase DDX3X OS=Homo sapiens OX=9606 GN=DDX3X PE=1 SV=3	15	8	11	8	662	73.2	15.72	2.99199e+06	638403
Q9BRD0	BUD13 homolog OS=Homo sapiens OX=9606 GN=BUD13 PE=1 SV=1	10	5	9	5	619	70.5	15.7	241488	2.66374e+06
Q9UBS4	DnaJ homolog subfamily B member 11 OS=Homo sapiens OX=9606 GN=DNAJB11 PE=1 SV=1	28	6	8	6	358	40.5	15.64	553048	763493
P47756	F-actin-capping protein subunit beta OS=Homo sapiens OX=9606 GN=CAPZB PE=1 SV=4	20	5	10	5	277	31.3	15.62	1.55019e+06	1.74338e+06
Q92922	SWI/SNF complex subunit SMARCC1 OS=Homo sapiens OX=9606 GN=SMARCC1 PE=1 SV=3	6	4	5	2	1105	122.8	15.39	266351
P61513	60S ribosomal protein L37a OS=Homo sapiens OX=9606 GN=RPL37A PE=1 SV=2	42	4	11	4	92	10.3	15.35	1.5544e+06	7.42646e+06
P32119	Peroxiredoxin-2 OS=Homo sapiens OX=9606 GN=PRDX2 PE=1 SV=5	35	6	11	5	198	21.9	15.34	564874	764458
P49589	Cysteine--tRNA ligase, cytoplasmic OS=Homo sapiens OX=9606 GN=CARS1 PE=1 SV=3	9	5	5	5	748	85.4	15.3	1.5738e+06	383800
Q7Z3B4	Nucleoporin p54 OS=Homo sapiens OX=9606 GN=NUP54 PE=1 SV=2	16	8	10	8	507	55.4	15.26	670644	2.36664e+06
Q969G3	SWI/SNF-related matrix-associated actin-dependent regulator of chromatin subfamily E member 1 OS=Homo sapiens OX=9606 GN=SMARCE1 PE=1 SV=2	20	5	5	5	411	46.6	15.21	3.36275e+06	742825
Q9UHB6	LIM domain and actin-binding protein 1 OS=Homo sapiens OX=9606 GN=LIMA1 PE=1 SV=1	16	8	9	8	759	85.2	15.2	533427	2.54836e+06
Q13185	Chromobox protein homolog 3 OS=Homo sapiens OX=9606 GN=CBX3 PE=1 SV=4	59	6	6	6	183	20.8	15.18	140768	2.54665e+06
Q15056	Eukaryotic translation initiation factor 4H OS=Homo sapiens OX=9606 GN=EIF4H PE=1 SV=5	19	3	8	3	248	27.4	15.09	4.14456e+06	3.6406e+06
O60684	Importin subunit alpha-7 OS=Homo sapiens OX=9606 GN=KPNA6 PE=1 SV=1	17	6	8	3	536	60	15.07	2.00416e+06	730588
P23526	Adenosylhomocysteinase OS=Homo sapiens OX=9606 GN=AHCY PE=1 SV=4	13	5	7	5	432	47.7	15.04	738209	757952
Q16629	Serine/arginine-rich splicing factor 7 OS=Homo sapiens OX=9606 GN=SRSF7 PE=1 SV=1	33	5	9	5	238	27.4	15.04	437786	4.68323e+06
Q9NPE3	H/ACA ribonucleoprotein complex subunit 3 OS=Homo sapiens OX=9606 GN=NOP10 PE=1 SV=1	73	4	7	4	64	7.7	14.92	2.37544e+06	1.12262e+06
P04843	Dolichyl-diphosphooligosaccharide--protein glycosyltransferase subunit 1 OS=Homo sapiens OX=9606 GN=RPN1 PE=1 SV=1	13	5	6	5	607	68.5	14.9	3.35513e+06	163815
P23246	Splicing factor, proline- and glutamine-rich OS=Homo sapiens OX=9606 GN=SFPQ PE=1 SV=2	10	6	9	6	707	76.1	14.83	567476	2.85155e+06
Q9HCN4	GPN-loop GTPase 1 OS=Homo sapiens OX=9606 GN=GPN1 PE=1 SV=1	21	4	4	4	374	41.7	14.76	1.72628e+06
P09211	Glutathione S-transferase P OS=Homo sapiens OX=9606 GN=GSTP1 PE=1 SV=2	13	2	4	2	210	23.3	14.71	2.47747e+06	942320
P43243	Matrin-3 OS=Homo sapiens OX=9606 GN=MATR3 PE=1 SV=2	15	6	8	6	847	94.6	14.68	816464	522276
Q15170	Transcription elongation factor A protein-like 1 OS=Homo sapiens OX=9606 GN=TCEAL1 PE=1 SV=2	24	2	5	2	157	18.3	14.58	668955	533766
Q09666	Neuroblast differentiation-associated protein AHNAK OS=Homo sapiens OX=9606 GN=AHNAK PE=1 SV=2	8	8	12	8	5890	628.7	14.54	1.35913e+06	2.93224e+06
Q96CP2	FLYWCH family member 2 OS=Homo sapiens OX=9606 GN=FLYWCH2 PE=1 SV=1	51	5	9	5	140	14.6	14.5	632671	5.56449e+06
Q9NQT4	Exosome complex component RRP46 OS=Homo sapiens OX=9606 GN=EXOSC5 PE=1 SV=1	30	3	5	3	235	25.2	14.47	1.57316e+06	428682
Q9UK41	Vacuolar protein sorting-associated protein 28 homolog OS=Homo sapiens OX=9606 GN=VPS28 PE=1 SV=1	28	3	7	3	221	25.4	14.46	2.51534e+06	821391
Q9UDY4	DnaJ homolog subfamily B member 4 OS=Homo sapiens OX=9606 GN=DNAJB4 PE=1 SV=1	29	7	8	7	337	37.8	14.46	1.3085e+06	4.69816e+06
Q9BQG0	Myb-binding protein 1A OS=Homo sapiens OX=9606 GN=MYBBP1A PE=1 SV=2	10	8	11	8	1328	148.8	14.45	1.39216e+06	841382
O15116	U6 snRNA-associated Sm-like protein LSm1 OS=Homo sapiens OX=9606 GN=LSM1 PE=1 SV=1	25	2	6	2	133	15.2	14.42	2.84871e+06	551272
O43852	Calumenin OS=Homo sapiens OX=9606 GN=CALU PE=1 SV=2	17	3	7	3	315	37.1	14.39	1.56247e+06	1.24243e+06
Q9Y467	Sal-like protein 2 OS=Homo sapiens OX=9606 GN=SALL2 PE=1 SV=4	11	7	9	7	1007	105.2	14.38	1.46333e+06	3.30699e+06
Q9UBB4	Ataxin-10 OS=Homo sapiens OX=9606 GN=ATXN10 PE=1 SV=1	19	4	4	4	475	53.5	14.28	3.86564e+06
Q9NS91	E3 ubiquitin-protein ligase RAD18 OS=Homo sapiens OX=9606 GN=RAD18 PE=1 SV=2	20	6	8	6	495	56.2	14.25	415059	3.55791e+06
P21333	Filamin-A OS=Homo sapiens OX=9606 GN=FLNA PE=1 SV=4	11	17	18	17	2647	280.6	14.22	1.70633e+06	1.32255e+06
Q9NY12	H/ACA ribonucleoprotein complex subunit 1 OS=Homo sapiens OX=9606 GN=GAR1 PE=1 SV=1	14	2	4	2	217	22.3	14.13	6.53748e+06	292871
Q9H307	Pinin OS=Homo sapiens OX=9606 GN=PNN PE=1 SV=5	15	9	12	9	717	81.6	14.11	1.98292e+06	2.20825e+06
P05141	ADP/ATP translocase 2 OS=Homo sapiens OX=9606 GN=SLC25A5 PE=1 SV=7	14	4	5	4	298	32.8	14.08	4.1266e+06	346524
P46821	Microtubule-associated protein 1B OS=Homo sapiens OX=9606 GN=MAP1B PE=1 SV=2	3	5	6	5	2468	270.5	14.01	1.70663e+06	607184
O60506	Heterogeneous nuclear ribonucleoprotein Q OS=Homo sapiens OX=9606 GN=SYNCRIP PE=1 SV=2	19	10	12	7	623	69.6	13.92	4.33316e+06	1.87215e+06
P62873	Guanine nucleotide-binding protein G(I)/G(S)/G(T) subunit beta-1 OS=Homo sapiens OX=9606 GN=GNB1 PE=1 SV=3	21	4	9	3	340	37.4	13.92	918120	504553
Q8WUD4	Coiled-coil domain-containing protein 12 OS=Homo sapiens OX=9606 GN=CCDC12 PE=1 SV=1	18	2	5	2	166	19.2	13.86	3.49445e+06	1.52197e+06
Q9HCJ3	Ribonucleoprotein PTB-binding 2 OS=Homo sapiens OX=9606 GN=RAVER2 PE=1 SV=2	20	6	7	6	691	74.3	13.85	1.21308e+06	1.82522e+06
O75586	Mediator of RNA polymerase II transcription subunit 6 OS=Homo sapiens OX=9606 GN=MED6 PE=1 SV=2	14	2	4	2	246	28.4	13.75	2.593e+06	2.91312e+06
Q12972	Nuclear inhibitor of protein phosphatase 1 OS=Homo sapiens OX=9606 GN=PPP1R8 PE=1 SV=2	30	6	10	6	351	38.5	13.73	562826	2.49072e+06
O14828	Secretory carrier-associated membrane protein 3 OS=Homo sapiens OX=9606 GN=SCAMP3 PE=1 SV=3	22	4	5	4	347	38.3	13.72	3.44255e+06	348890
P78346	Ribonuclease P protein subunit p30 OS=Homo sapiens OX=9606 GN=RPP30 PE=1 SV=1	22	3	4	3	268	29.3	13.71	795278	467613
Q68CZ6	HAUS augmin-like complex subunit 3 OS=Homo sapiens OX=9606 GN=HAUS3 PE=1 SV=1	15	6	11	6	603	69.6	13.71	1.22763e+06	1.24661e+06
Q9H2H8	Peptidyl-prolyl cis-trans isomerase-like 3 OS=Homo sapiens OX=9606 GN=PPIL3 PE=1 SV=1	12	1	4	1	161	18.1	13.7	2.02539e+06	644223
P24863	Cyclin-C OS=Homo sapiens OX=9606 GN=CCNC PE=1 SV=2	9	2	4	2	283	33.2	13.67	1.07942e+06	602382
P28066	Proteasome subunit alpha type-5 OS=Homo sapiens OX=9606 GN=PSMA5 PE=1 SV=3	40	5	7	5	241	26.4	13.66	3.49908e+06	1.01553e+06
Q05519	Serine/arginine-rich splicing factor 11 OS=Homo sapiens OX=9606 GN=SRSF11 PE=1 SV=1	8	2	4	2	484	53.5	13.61	605168	1.03547e+06
Q8WXX5	DnaJ homolog subfamily C member 9 OS=Homo sapiens OX=9606 GN=DNAJC9 PE=1 SV=1	26	4	4	4	260	29.9	13.57	3.22241e+06
O75396	Vesicle-trafficking protein SEC22b OS=Homo sapiens OX=9606 GN=SEC22B PE=1 SV=4	40	4	5	4	215	24.6	13.52	1.10084e+06
Q9HBM6	Transcription initiation factor TFIID subunit 9B OS=Homo sapiens OX=9606 GN=TAF9B PE=1 SV=1	32	6	10	2	251	27.6	13.52
P25705	ATP synthase subunit alpha, mitochondrial OS=Homo sapiens OX=9606 GN=ATP5F1A PE=1 SV=1	19	8	8	8	553	59.7	13.51	2.73675e+06	123552
A5YKK6	CCR4-NOT transcription complex subunit 1 OS=Homo sapiens OX=9606 GN=CNOT1 PE=1 SV=2	5	8	10	8	2376	266.8	13.42	1.05458e+06	1.8157e+06
Q8NBT2	Kinetochore protein Spc24 OS=Homo sapiens OX=9606 GN=SPC24 PE=1 SV=2	34	3	3	3	197	22.5	13.29	1.51773e+06	1.22159e+06
P40937	Replication factor C subunit 5 OS=Homo sapiens OX=9606 GN=RFC5 PE=1 SV=1	23	4	6	4	340	38.5	13.26	257738	658988
P11233	Ras-related protein Ral-A OS=Homo sapiens OX=9606 GN=RALA PE=1 SV=1	13	2	6	2	206	23.6	13.22	2.28365e+06	2.08608e+06
O95758	Polypyrimidine tract-binding protein 3 OS=Homo sapiens OX=9606 GN=PTBP3 PE=1 SV=2	20	7	7	6	552	59.7	13.04	178541	3.1915e+06
P54105	Methylosome subunit pICln OS=Homo sapiens OX=9606 GN=CLNS1A PE=1 SV=1	16	2	4	2	237	26.2	13	4.32047e+06	8820520
Q13200	26S proteasome non-ATPase regulatory subunit 2 OS=Homo sapiens OX=9606 GN=PSMD2 PE=1 SV=3	18	9	15	9	908	100.1	12.97	2.39147e+06	2.68615e+06
O95721	Synaptosomal-associated protein 29 OS=Homo sapiens OX=9606 GN=SNAP29 PE=1 SV=1	28	6	11	6	258	29	12.96	2.82523e+06	1.70094e+06
O94952	F-box only protein 21 OS=Homo sapiens OX=9606 GN=FBXO21 PE=2 SV=2	12	4	9	4	628	72.2	12.83	632752
Q8N1G0	Zinc finger protein 687 OS=Homo sapiens OX=9606 GN=ZNF687 PE=1 SV=1	12	8	9	8	1237	129.4	12.82	20644.6	895185
P61586	Transforming protein RhoA OS=Homo sapiens OX=9606 GN=RHOA PE=1 SV=1	23	3	8	3	193	21.8	12.73	372426	1.49379e+06
Q9HCS7	Pre-mRNA-splicing factor SYF1 OS=Homo sapiens OX=9606 GN=XAB2 PE=1 SV=2	10	6	6	6	855	99.9	12.66	1.77078e+06
Q9BS26	Endoplasmic reticulum resident protein 44 OS=Homo sapiens OX=9606 GN=ERP44 PE=1 SV=1	16	3	6	3	406	46.9	12.64	614510	171744
Q15750	TGF-beta-activated kinase 1 and MAP3K7-binding protein 1 OS=Homo sapiens OX=9606 GN=TAB1 PE=1 SV=1	15	5	5	5	504	54.6	12.63	60001.7	222992
Q9BYG3	MKI67 FHA domain-interacting nucleolar phosphoprotein OS=Homo sapiens OX=9606 GN=NIFK PE=1 SV=1	10	2	6	2	293	34.2	12.62	474249	304074
Q9BZJ0	Crooked neck-like protein 1 OS=Homo sapiens OX=9606 GN=CRNKL1 PE=1 SV=4	10	8	8	8	848	100.4	12.58	1.89006e+06
O14744	Protein arginine N-methyltransferase 5 OS=Homo sapiens OX=9606 GN=PRMT5 PE=1 SV=4	13	7	9	7	637	72.6	12.49	2.54688e+06	2.15719e+06
Q9ULU4	Protein kinase C-binding protein 1 OS=Homo sapiens OX=9606 GN=ZMYND8 PE=1 SV=2	13	9	10	9	1186	131.6	12.48	537843	1.78577e+06
Q07864	DNA polymerase epsilon catalytic subunit A OS=Homo sapiens OX=9606 GN=POLE PE=1 SV=5	3	5	5	5	2286	261.4	12.46	1.14554e+06	308592
O75607	Nucleoplasmin-3 OS=Homo sapiens OX=9606 GN=NPM3 PE=1 SV=3	30	3	5	3	178	19.3	12.42	1.80092e+06	1.56466e+06
O95229	ZW10 interactor OS=Homo sapiens OX=9606 GN=ZWINT PE=1 SV=2	31	5	5	5	277	31.3	12.39	770016	849261
Q8TAQ2	SWI/SNF complex subunit SMARCC2 OS=Homo sapiens OX=9606 GN=SMARCC2 PE=1 SV=1	8	5	5	3	1214	132.8	12.33	2.03558e+06	457777
P49848	Transcription initiation factor TFIID subunit 6 OS=Homo sapiens OX=9606 GN=TAF6 PE=1 SV=1	14	5	8	5	677	72.6	12.28	703926	1.62313e+06
Q9NVA2	Septin-11 OS=Homo sapiens OX=9606 GN=SEPTIN11 PE=1 SV=3	10	3	8	3	429	49.4	12.23	1.04699e+06	995208
P78345	Ribonuclease P protein subunit p38 OS=Homo sapiens OX=9606 GN=RPP38 PE=1 SV=2	15	3	5	3	283	31.8	12.14	756108	460908
Q9H147	Deoxynucleotidyltransferase terminal-interacting protein 1 OS=Homo sapiens OX=9606 GN=DNTTIP1 PE=1 SV=2	16	4	5	4	329	37	12.08	747493	920158
P02786	Transferrin receptor protein 1 OS=Homo sapiens OX=9606 GN=TFRC PE=1 SV=2	7	3	5	3	760	84.8	12.05	1.29076e+06	1.12034e+06
P61163	Alpha-centractin OS=Homo sapiens OX=9606 GN=ACTR1A PE=1 SV=1	22	4	5	4	376	42.6	12.02	1.63535e+06	212584
Q99700	Ataxin-2 OS=Homo sapiens OX=9606 GN=ATXN2 PE=1 SV=2	9	7	9	7	1313	140.2	11.99	532806	3.76464e+06
P28070	Proteasome subunit beta type-4 OS=Homo sapiens OX=9606 GN=PSMB4 PE=1 SV=4	13	2	4	2	264	29.2	11.97	1.15638e+06
P61923	Coatomer subunit zeta-1 OS=Homo sapiens OX=9606 GN=COPZ1 PE=1 SV=1	32	3	3	3	177	20.2	11.89	3.71184e+06
Q9Y262	Eukaryotic translation initiation factor 3 subunit L OS=Homo sapiens OX=9606 GN=EIF3L PE=1 SV=1	13	3	4	3	564	66.7	11.88	1.70921e+06
P61011	Signal recognition particle 54 kDa protein OS=Homo sapiens OX=9606 GN=SRP54 PE=1 SV=1	13	3	3	3	504	55.7	11.87	1.47689e+06
Q01844	RNA-binding protein EWS OS=Homo sapiens OX=9606 GN=EWSR1 PE=1 SV=1	10	3	4	3	656	68.4	11.85	688539	3.75234e+06
Q9UNM6	26S proteasome non-ATPase regulatory subunit 13 OS=Homo sapiens OX=9606 GN=PSMD13 PE=1 SV=2	15	3	5	3	376	42.9	11.81	1.08584e+06	1.22216e+06
O43670	BUB3-interacting and GLEBS motif-containing protein ZNF207 OS=Homo sapiens OX=9606 GN=ZNF207 PE=1 SV=1	6	3	7	3	478	50.7	11.8	718662	4.7592e+06
Q9NR30	Nucleolar RNA helicase 2 OS=Homo sapiens OX=9606 GN=DDX21 PE=1 SV=5	12	6	7	6	783	87.3	11.7	1.50208e+06	609700
P25787	Proteasome subunit alpha type-2 OS=Homo sapiens OX=9606 GN=PSMA2 PE=1 SV=2	18	3	3	3	234	25.9	11.67
P53999	Activated RNA polymerase II transcriptional coactivator p15 OS=Homo sapiens OX=9606 GN=SUB1 PE=1 SV=3	19	1	4	1	127	14.4	11.53	710619	334048
Q9UBL3	Set1/Ash2 histone methyltransferase complex subunit ASH2 OS=Homo sapiens OX=9606 GN=ASH2L PE=1 SV=1	12	6	7	6	628	68.7	11.51	1.2601e+06	944508
O00193	Small acidic protein OS=Homo sapiens OX=9606 GN=SMAP PE=1 SV=1	25	2	4	2	183	20.3	11.5		1.82116e+06
P53618	Coatomer subunit beta OS=Homo sapiens OX=9606 GN=COPB1 PE=1 SV=3	6	4	5	4	953	107.1	11.5	1.34587e+06	149652
P49755	Transmembrane emp24 domain-containing protein 10 OS=Homo sapiens OX=9606 GN=TMED10 PE=1 SV=2	29	5	5	5	219	25	11.4	2.79332e+06	125474
Q13015	Protein AF1q OS=Homo sapiens OX=9606 GN=MLLT11 PE=1 SV=1	59	3	3	3	90	10.1	11.37	3.22326e+06	119272
P62857	40S ribosomal protein S28 OS=Homo sapiens OX=9606 GN=RPS28 PE=1 SV=1	72	5	7	5	69	7.8	11.37	439932	1.40413e+06
Q7Z417	Nuclear fragile X mental retardation-interacting protein 2 OS=Homo sapiens OX=9606 GN=NUFIP2 PE=1 SV=1	26	10	10	10	695	76.1	11.35	987699	2.96484e+06
Q9NX55	Huntingtin-interacting protein K OS=Homo sapiens OX=9606 GN=HYPK PE=1 SV=2	29	2	6	2	129	14.7	11.33	1.43098e+06	673650
Q99567	Nuclear pore complex protein Nup88 OS=Homo sapiens OX=9606 GN=NUP88 PE=1 SV=2	19	9	10	9	741	83.5	11.31	398409	1.1078e+06
Q9Y5U2	Protein TSSC4 OS=Homo sapiens OX=9606 GN=TSSC4 PE=1 SV=3	25	6	10	6	329	34.3	11.28	1.64408e+06	3.35469e+06
P23511	Nuclear transcription factor Y subunit alpha OS=Homo sapiens OX=9606 GN=NFYA PE=1 SV=2	12	2	3	2	347	36.9	11.24	587965	1.58271e+06
P52294	Importin subunit alpha-5 OS=Homo sapiens OX=9606 GN=KPNA1 PE=1 SV=3	9	4	6	1	538	60.2	11.22	12336.3	307241
Q14C86	GTPase-activating protein and VPS9 domain-containing protein 1 OS=Homo sapiens OX=9606 GN=GAPVD1 PE=1 SV=2	6	6	8	6	1478	164.9	11.18	2.04914e+06	311384
P81605	Dermcidin OS=Homo sapiens OX=9606 GN=DCD PE=1 SV=2	25	2	4	2	110	11.3	11.18	184540	1390374
Q13561	Dynactin subunit 2 OS=Homo sapiens OX=9606 GN=DCTN2 PE=1 SV=4	16	4	5	4	401	44.2	11.15		472414
Q13616	Cullin-1 OS=Homo sapiens OX=9606 GN=CUL1 PE=1 SV=2	12	6	7	6	776	89.6	11.06	632796	711490
Q8WUM0	Nuclear pore complex protein Nup133 OS=Homo sapiens OX=9606 GN=NUP133 PE=1 SV=2	6	5	5	5	1156	128.9	11.05	1.32552e+06	467749
O75915	PRA1 family protein 3 OS=Homo sapiens OX=9606 GN=ARL6IP5 PE=1 SV=1	10	1	3	1	188	21.6	10.91	942236
Q9BXV9	EKC/KEOPS complex subunit GON7 OS=Homo sapiens OX=9606 GN=GON7 PE=1 SV=2	34	2	4	2	100	10.9	10.9	1.05284e+06	342220
Q659A1	Little elongation complex subunit 2 OS=Homo sapiens OX=9606 GN=ICE2 PE=1 SV=2	7	6	7	6	982	109.9	10.83	443684
P02751	Fibronectin OS=Homo sapiens OX=9606 GN=FN1 PE=1 SV=5	7	11	12	11	2477	272.2	10.78	554389
P49207	60S ribosomal protein L34 OS=Homo sapiens OX=9606 GN=RPL34 PE=1 SV=3	17	4	10	4	117	13.3	10.7	2.35144e+06	7.23113e+06
P61244	Protein max OS=Homo sapiens OX=9606 GN=MAX PE=1 SV=1	23	2	4	2	160	18.3	10.67	1.24957e+06	1.15734e+06
P63167	Dynein light chain 1, cytoplasmic OS=Homo sapiens OX=9606 GN=DYNLL1 PE=1 SV=1	37	2	4	2	89	10.4	10.67	2.07604e+06	4925845
Q01081	Splicing factor U2AF 35 kDa subunit OS=Homo sapiens OX=9606 GN=U2AF1 PE=1 SV=3	23	3	5	3	240	27.9	10.67	697695	1.25814e+06
Q8WXF1	Paraspeckle component 1 OS=Homo sapiens OX=9606 GN=PSPC1 PE=1 SV=1	14	5	5	5	523	58.7	10.62	83662.1	1.29484e+06
Q9UHD9	Ubiquilin-2 OS=Homo sapiens OX=9606 GN=UBQLN2 PE=1 SV=2	7	4	4	3	624	65.7	10.58	3.32769e+06
Q9NW07	Zinc finger protein 358 OS=Homo sapiens OX=9606 GN=ZNF358 PE=1 SV=2	12	5	7	5	568	59.3	10.56	255052	1.19022e+06
Q10570	Cleavage and polyadenylation specificity factor subunit 1 OS=Homo sapiens OX=9606 GN=CPSF1 PE=1 SV=2	8	7	9	7	1443	160.8	10.56	1.20212e+06	1.65644e+06
Q9Y3C7	Mediator of RNA polymerase II transcription subunit 31 OS=Homo sapiens OX=9606 GN=MED31 PE=1 SV=1	39	4	5	4	131	15.8	10.56	8.44412e+06	977353
P55072	Transitional endoplasmic reticulum ATPase OS=Homo sapiens OX=9606 GN=VCP PE=1 SV=4	10	4	6	4	806	89.3	10.53	1.67922e+06	723299
Q9H1A4	Anaphase-promoting complex subunit 1 OS=Homo sapiens OX=9606 GN=ANAPC1 PE=1 SV=1	3	3	5	3	1944	216.4	10.5	1.13557e+06	384146
P55884	Eukaryotic translation initiation factor 3 subunit B OS=Homo sapiens OX=9606 GN=EIF3B PE=1 SV=3	7	4	5	4	814	92.4	10.41	116732	430909
P56282	DNA polymerase epsilon subunit 2 OS=Homo sapiens OX=9606 GN=POLE2 PE=1 SV=2	13	3	3	3	527	59.5	10.37	2.89763e+06
Q8NBS9	Thioredoxin domain-containing protein 5 OS=Homo sapiens OX=9606 GN=TXNDC5 PE=1 SV=2	23	6	10	6	432	47.6	10.32	1.60652e+06	1.50153e+06
P56192	Methionine--tRNA ligase, cytoplasmic OS=Homo sapiens OX=9606 GN=MARS1 PE=1 SV=2	11	6	8	6	900	101.1	10.31	2.92326e+06	419533
Q8N3X1	Formin-binding protein 4 OS=Homo sapiens OX=9606 GN=FNBP4 PE=1 SV=3	5	3	4	3	1017	110.2	10.22	327108	1.13531e+06
P35249	Replication factor C subunit 4 OS=Homo sapiens OX=9606 GN=RFC4 PE=1 SV=2	20	5	7	5	363	39.7	10.22	1.85668e+06	1.95482e+06
Q7KZ85	Transcription elongation factor SPT6 OS=Homo sapiens OX=9606 GN=SUPT6H PE=1 SV=2	4	4	4	4	1726	198.9	10.18	1.23721e+06
Q9BSV6	tRNA-splicing endonuclease subunit Sen34 OS=Homo sapiens OX=9606 GN=TSEN34 PE=1 SV=1	15	3	4	3	310	33.6	10.12	611057	201303
P48444	Coatomer subunit delta OS=Homo sapiens OX=9606 GN=ARCN1 PE=1 SV=1	15	4	7	4	511	57.2	10.11	112420	146452
Q8TDI0	Chromodomain-helicase-DNA-binding protein 5 OS=Homo sapiens OX=9606 GN=CHD5 PE=1 SV=1	3	4	6	1	1954	222.9	10.09
P25205	DNA replication licensing factor MCM3 OS=Homo sapiens OX=9606 GN=MCM3 PE=1 SV=3	8	3	4	3	808	90.9	10.09	525386	282606
Q99856	AT-rich interactive domain-containing protein 3A OS=Homo sapiens OX=9606 GN=ARID3A PE=1 SV=2	3	1	4	1	593	62.9	10.07	906780	329665
Q9UL46	Proteasome activator complex subunit 2 OS=Homo sapiens OX=9606 GN=PSME2 PE=1 SV=4	27	5	7	5	239	27.4	10.04	149482	544549
P55265	Double-stranded RNA-specific adenosine deaminase OS=Homo sapiens OX=9606 GN=ADAR PE=1 SV=4	9	7	8	7	1226	136	10.01	705495	1.03934e+06
P84098	60S ribosomal protein L19 OS=Homo sapiens OX=9606 GN=RPL19 PE=1 SV=1	28	5	5	5	196	23.5	9.98	315875	1.49337e+06
Q96EV2	RNA-binding protein 33 OS=Homo sapiens OX=9606 GN=RBM33 PE=1 SV=3	6	5	7	5	1170	129.9	9.89	51951.7	1.72034e+06
P22314	Ubiquitin-like modifier-activating enzyme 1 OS=Homo sapiens OX=9606 GN=UBA1 PE=1 SV=3	6	4	4	4	1058	117.8	9.87	644604	131997
B5ME19	Eukaryotic translation initiation factor 3 subunit C-like protein OS=Homo sapiens OX=9606 GN=EIF3CL PE=1 SV=1	6	3	3	3	914	105.4	9.87	1.49649e+06	528911
P08243	Asparagine synthetase [glutamine-hydrolyzing] OS=Homo sapiens OX=9606 GN=ASNS PE=1 SV=4	8	3	3	3	561	64.3	9.86	2.54292e+06
Q2TAL8	Glutamine-rich protein 1 OS=Homo sapiens OX=9606 GN=QRICH1 PE=1 SV=1	5	2	3	2	776	86.4	9.84	706428	873021
Q00796	Sorbitol dehydrogenase OS=Homo sapiens OX=9606 GN=SORD PE=1 SV=4	26	5	6	5	357	38.3	9.84		1.59239e+06
P60981	Destrin OS=Homo sapiens OX=9606 GN=DSTN PE=1 SV=3	14	3	6	1	165	18.5	9.79
P11586	C-1-tetrahydrofolate synthase, cytoplasmic OS=Homo sapiens OX=9606 GN=MTHFD1 PE=1 SV=3	5	4	5	4	935	101.5	9.77	394698	992629
Q9UQM7	Calcium/calmodulin-dependent protein kinase type II subunit alpha OS=Homo sapiens OX=9606 GN=CAMK2A PE=1 SV=2	16	5	9	1	478	54.1	9.77
P33316	Deoxyuridine 5'-triphosphate nucleotidohydrolase, mitochondrial OS=Homo sapiens OX=9606 GN=DUT PE=1 SV=4	32	5	8	5	252	26.5	9.74	1.02607e+06	1.09761e+06
Q09161	Nuclear cap-binding protein subunit 1 OS=Homo sapiens OX=9606 GN=NCBP1 PE=1 SV=1	15	5	7	5	790	91.8	9.69	2.11638e+06	689208
Q06323	Proteasome activator complex subunit 1 OS=Homo sapiens OX=9606 GN=PSME1 PE=1 SV=1	18	4	5	4	249	28.7	9.61	789865	304940
Q9H0B6	Kinesin light chain 2 OS=Homo sapiens OX=9606 GN=KLC2 PE=1 SV=1	11	4	4	4	622	68.9	9.59	689832
O75170	Serine/threonine-protein phosphatase 6 regulatory subunit 2 OS=Homo sapiens OX=9606 GN=PPP6R2 PE=1 SV=2	10	5	6	5	966	104.9	9.56	1.50435e+06	295842
P12273	Prolactin-inducible protein OS=Homo sapiens OX=9606 GN=PIP PE=1 SV=1	32	3	5	3	146	16.6	9.54	439323	1.12761e+06
O76094	Signal recognition particle subunit SRP72 OS=Homo sapiens OX=9606 GN=SRP72 PE=1 SV=3	10	5	5	5	671	74.6	9.52		592003
Q6P2C8	Mediator of RNA polymerase II transcription subunit 27 OS=Homo sapiens OX=9606 GN=MED27 PE=1 SV=1	21	3	5	3	311	35.4	9.52	760804	858628
Q9H7E9	UPF0488 protein C8orf33 OS=Homo sapiens OX=9606 GN=C8orf33 PE=1 SV=1	25	3	6	3	229	25	9.5	193901	235662
O75792	Ribonuclease H2 subunit A OS=Homo sapiens OX=9606 GN=RNASEH2A PE=1 SV=2	15	2	2	2	299	33.4	9.48
Q86YP4	Transcriptional repressor p66-alpha OS=Homo sapiens OX=9606 GN=GATAD2A PE=1 SV=1	10	4	5	3	633	68	9.44	405706	609812
P02792	Ferritin light chain OS=Homo sapiens OX=9606 GN=FTL PE=1 SV=2	36	4	6	4	175	20	9.44	713367
P23381	Tryptophan--tRNA ligase, cytoplasmic OS=Homo sapiens OX=9606 GN=WARS1 PE=1 SV=2	10	3	4	3	471	53.1	9.43	1.30328e+06
Q9BSD7	Cancer-related nucleoside-triphosphatase OS=Homo sapiens OX=9606 GN=NTPCR PE=1 SV=1	33	5	8	5	190	20.7	9.41	389251	96502.7
Q8N9M1	Uncharacterized protein C19orf47 OS=Homo sapiens OX=9606 GN=C19orf47 PE=1 SV=1	14	4	5	4	422	44.7	9.39		1.27581e+06
Q15691	Microtubule-associated protein RP/EB family member 1 OS=Homo sapiens OX=9606 GN=MAPRE1 PE=1 SV=3	11	2	4	2	268	30	9.33	2.36407e+06
Q92793	CREB-binding protein OS=Homo sapiens OX=9606 GN=CREBBP PE=1 SV=3	3	5	5	3	2442	265.2	9.32	18397.4	908695
Q15648	Mediator of RNA polymerase II transcription subunit 1 OS=Homo sapiens OX=9606 GN=MED1 PE=1 SV=4	9	9	10	9	1581	168.4	9.31	245719	1.08431e+06
Q9H6F5	Coiled-coil domain-containing protein 86 OS=Homo sapiens OX=9606 GN=CCDC86 PE=1 SV=1	10	4	5	4	360	40.2	9.3	138276	1.30662e+06
P07195	L-lactate dehydrogenase B chain OS=Homo sapiens OX=9606 GN=LDHB PE=1 SV=2	14	4	7	4	334	36.6	9.22	1.3687e+06	708273
Q8NCA5	Protein FAM98A OS=Homo sapiens OX=9606 GN=FAM98A PE=1 SV=2	5	2	3	1	518	55.2	9.17
Q9Y5A6	Zinc finger and SCAN domain-containing protein 21 OS=Homo sapiens OX=9606 GN=ZSCAN21 PE=1 SV=2	19	7	13	7	473	53.6	9.15	177789	1.17531e+06
P26368	Splicing factor U2AF 65 kDa subunit OS=Homo sapiens OX=9606 GN=U2AF2 PE=1 SV=4	15	3	5	3	475	53.5	9.1
Q15738	Sterol-4-alpha-carboxylate 3-dehydrogenase, decarboxylating OS=Homo sapiens OX=9606 GN=NSDHL PE=1 SV=2	16	3	3	3	373	41.9	9.06	2.39755e+06	241851
P49959	Double-strand break repair protein MRE11 OS=Homo sapiens OX=9606 GN=MRE11 PE=1 SV=3	6	3	4	3	708	80.5	8.99	523415	183823
P60228	Eukaryotic translation initiation factor 3 subunit E OS=Homo sapiens OX=9606 GN=EIF3E PE=1 SV=1	14	4	8	4	445	52.2	8.96	402428	610631
Q9GZS3	WD repeat-containing protein 61 OS=Homo sapiens OX=9606 GN=WDR61 PE=1 SV=1	24	4	6	4	305	33.6	8.9	1.46806e+06	1.24515e+06
Q9NP66	High mobility group protein 20A OS=Homo sapiens OX=9606 GN=HMG20A PE=1 SV=1	16	4	5	4	347	40.1	8.86	1.77865e+06	709823
Q15072	Zinc finger protein OZF OS=Homo sapiens OX=9606 GN=ZNF146 PE=1 SV=2	33	7	11	7	292	33.3	8.82	245856	1.48711e+06
Q9BQA1	Methylosome protein 50 OS=Homo sapiens OX=9606 GN=WDR77 PE=1 SV=1	9	2	4	2	342	36.7	8.82	1.27675e+06	1.32276e+06
P39023	60S ribosomal protein L3 OS=Homo sapiens OX=9606 GN=RPL3 PE=1 SV=2	13	5	8	5	403	46.1	8.81	443757	1.98496e+06
Q8IZP0	Abl interactor 1 OS=Homo sapiens OX=9606 GN=ABI1 PE=1 SV=4	11	3	4	3	508	55	8.79	1.52875e+06	158459
Q9UKY7	Protein CDV3 homolog OS=Homo sapiens OX=9606 GN=CDV3 PE=1 SV=1	44	4	5	4	258	27.3	8.75	566809	959001
P19387	DNA-directed RNA polymerase II subunit RPB3 OS=Homo sapiens OX=9606 GN=POLR2C PE=1 SV=2	14	2	3	2	275	31.4	8.75	986564	431022
Q9UFW8	CGG triplet repeat-binding protein 1 OS=Homo sapiens OX=9606 GN=CGGBP1 PE=1 SV=2	17	2	3	2	167	18.8	8.72	173519	1.03189e+06
Q99623	Prohibitin-2 OS=Homo sapiens OX=9606 GN=PHB2 PE=1 SV=2	20	4	4	4	299	33.3	8.69	1.22077e+06
Q16342	Programmed cell death protein 2 OS=Homo sapiens OX=9606 GN=PDCD2 PE=1 SV=2	18	3	4	3	344	38.6	8.66
Q14498	RNA-binding protein 39 OS=Homo sapiens OX=9606 GN=RBM39 PE=1 SV=2	12	5	5	5	530	59.3	8.64	249742	1.12658e+06
Q07021	Complement component 1 Q subcomponent-binding protein, mitochondrial OS=Homo sapiens OX=9606 GN=C1QBP PE=1 SV=1	10	1	3	1	282	31.3	8.63		615017
Q02543	60S ribosomal protein L18a OS=Homo sapiens OX=9606 GN=RPL18A PE=1 SV=2	19	3	5	3	176	20.7	8.61	315496	1.16403e+06
P36507	Dual specificity mitogen-activated protein kinase kinase 2 OS=Homo sapiens OX=9606 GN=MAP2K2 PE=1 SV=1	17	5	5	5	400	44.4	8.61	741237
O43399	Tumor protein D54 OS=Homo sapiens OX=9606 GN=TPD52L2 PE=1 SV=2	29	4	5	4	206	22.2	8.6	4.63664e+06	2692044
P51617	Interleukin-1 receptor-associated kinase 1 OS=Homo sapiens OX=9606 GN=IRAK1 PE=1 SV=2	13	5	7	5	712	76.5	8.58	1.75741e+06	158015
O43663	Protein regulator of cytokinesis 1 OS=Homo sapiens OX=9606 GN=PRC1 PE=1 SV=2	12	4	4	4	620	71.6	8.55	4.8846e+06
Q9H7D7	WD repeat-containing protein 26 OS=Homo sapiens OX=9606 GN=WDR26 PE=1 SV=3	5	2	3	2	661	72.1	8.54	7.41791e+06	124060
P07099	Epoxide hydrolase 1 OS=Homo sapiens OX=9606 GN=EPHX1 PE=1 SV=1	13	3	4	3	455	52.9	8.5	1.27025e+06
Q9UJX4	Anaphase-promoting complex subunit 5 OS=Homo sapiens OX=9606 GN=ANAPC5 PE=1 SV=2	9	4	4	4	755	85	8.49	1.25518e+06	152064
P49411	Elongation factor Tu, mitochondrial OS=Homo sapiens OX=9606 GN=TUFM PE=1 SV=2	25	6	6	6	452	49.5	8.44	182732	1.22056e+06
O95782	AP-2 complex subunit alpha-1 OS=Homo sapiens OX=9606 GN=AP2A1 PE=1 SV=3	4	2	3	1	977	107.5	8.4	483334
Q9UBU8	Mortality factor 4-like protein 1 OS=Homo sapiens OX=9606 GN=MORF4L1 PE=1 SV=2	9	2	3	2	362	41.4	8.37	1.10043e+06	605216
Q9UKN8	General transcription factor 3C polypeptide 4 OS=Homo sapiens OX=9606 GN=GTF3C4 PE=1 SV=2	3	1	2	1	822	91.9	8.37	748542	249041
Q9NSC2	Sal-like protein 1 OS=Homo sapiens OX=9606 GN=SALL1 PE=1 SV=2	4	4	4	4	1324	140.3	8.37		1.05978e+06
P57088	Transmembrane protein 33 OS=Homo sapiens OX=9606 GN=TMEM33 PE=1 SV=2	11	2	3	2	247	28	8.19	1.19832e+06	184886
Q99576	TSC22 domain family protein 3 OS=Homo sapiens OX=9606 GN=TSC22D3 PE=1 SV=2	28	2	3	2	134	14.8	8.11	3.76416e+06	768615
Q9NXV6	CDKN2A-interacting protein OS=Homo sapiens OX=9606 GN=CDKN2AIP PE=1 SV=3	13	5	7	5	580	61.1	8.04	228719	1.17561e+06
Q13868	Exosome complex component RRP4 OS=Homo sapiens OX=9606 GN=EXOSC2 PE=1 SV=2	13	3	5	3	293	32.8	8.02	363820	899485
Q9Y2A7	Nck-associated protein 1 OS=Homo sapiens OX=9606 GN=NCKAP1 PE=1 SV=1	5	3	5	3	1128	128.7	8	1.31611e+06	797718
Q52LJ0	Protein FAM98B OS=Homo sapiens OX=9606 GN=FAM98B PE=1 SV=2	11	3	4	2	433	45.5	8
O60925	Prefoldin subunit 1 OS=Homo sapiens OX=9606 GN=PFDN1 PE=1 SV=2	33	4	7	4	122	14.2	7.99	824230	1.6733e+06
P25685	DnaJ homolog subfamily B member 1 OS=Homo sapiens OX=9606 GN=DNAJB1 PE=1 SV=4	14	3	5	3	340	38	7.84	182754	917420
Q15427	Splicing factor 3B subunit 4 OS=Homo sapiens OX=9606 GN=SF3B4 PE=1 SV=1	14	3	4	3	424	44.4	7.83	1.61168e+06	1.09732e+06
P06737	Glycogen phosphorylase, liver form OS=Homo sapiens OX=9606 GN=PYGL PE=1 SV=4	7	3	3	3	847	97.1	7.82	446740
Q8ND04	Protein SMG8 OS=Homo sapiens OX=9606 GN=SMG8 PE=1 SV=1	5	2	2	2	991	109.6	7.8	822640
Q9NZ63	Telomere length and silencing protein 1 homolog OS=Homo sapiens OX=9606 GN=C9orf78 PE=1 SV=1	20	3	4	3	289	33.7	7.78	24862.5	193166
P52597	Heterogeneous nuclear ribonucleoprotein F OS=Homo sapiens OX=9606 GN=HNRNPF PE=1 SV=3	10	3	4	1	415	45.6	7.76
Q96DF8	Splicing factor ESS-2 homolog OS=Homo sapiens OX=9606 GN=ESS2 PE=1 SV=1	11	3	5	3	476	52.5	7.74	50899.9	2230902
Q9NW64	Pre-mRNA-splicing factor RBM22 OS=Homo sapiens OX=9606 GN=RBM22 PE=1 SV=1	8	3	5	3	420	46.9	7.73	1.22447e+06	1.09682e+06
Q9BY89	Uncharacterized protein KIAA1671 OS=Homo sapiens OX=9606 GN=KIAA1671 PE=1 SV=2	3	5	5	5	1806	196.6	7.72	61623.3	1.12496e+06
Q9NX70	Mediator of RNA polymerase II transcription subunit 29 OS=Homo sapiens OX=9606 GN=MED29 PE=1 SV=1	17	2	4	2	200	21.1	7.66	393796	628174
Q9P2I0	Cleavage and polyadenylation specificity factor subunit 2 OS=Homo sapiens OX=9606 GN=CPSF2 PE=1 SV=2	8	4	4	4	782	88.4	7.62	4.70321e+06	1.56074e+07
Q9NPH2	Inositol-3-phosphate synthase 1 OS=Homo sapiens OX=9606 GN=ISYNA1 PE=1 SV=1	10	3	3	3	558	61	7.51	1.46206e+06
Q9ULM3	YEATS domain-containing protein 2 OS=Homo sapiens OX=9606 GN=YEATS2 PE=1 SV=2	5	4	6	4	1422	150.7	7.51	1.10546e+06	237360
O15067	Phosphoribosylformylglycinamidine synthase OS=Homo sapiens OX=9606 GN=PFAS PE=1 SV=4	4	3	3	3	1338	144.6	7.5
O43169	Cytochrome b5 type B OS=Homo sapiens OX=9606 GN=CYB5B PE=1 SV=3	9	1	2	1	150	16.7	7.49	1.40479e+06
P20618	Proteasome subunit beta type-1 OS=Homo sapiens OX=9606 GN=PSMB1 PE=1 SV=2	28	3	3	3	241	26.5	7.49
Q96QK1	Vacuolar protein sorting-associated protein 35 OS=Homo sapiens OX=9606 GN=VPS35 PE=1 SV=2	7	3	3	3	796	91.6	7.42	655904
O15020	Spectrin beta chain, non-erythrocytic 2 OS=Homo sapiens OX=9606 GN=SPTBN2 PE=1 SV=3	3	4	5	3	2390	271.2	7.41	273180
Q7Z5L9	Interferon regulatory factor 2-binding protein 2 OS=Homo sapiens OX=9606 GN=IRF2BP2 PE=1 SV=2	10	5	7	5	587	61	7.4	662067	2.99276e+06
Q9UKF6	Cleavage and polyadenylation specificity factor subunit 3 OS=Homo sapiens OX=9606 GN=CPSF3 PE=1 SV=1	5	3	5	3	684	77.4	7.38	417520	770941
P83916	Chromobox protein homolog 1 OS=Homo sapiens OX=9606 GN=CBX1 PE=1 SV=1	24	3	3	3	185	21.4	7.33		471578
P14625	Endoplasmin OS=Homo sapiens OX=9606 GN=HSP90B1 PE=1 SV=1	5	2	3	1	803	92.4	7.32
Q8WUF5	RelA-associated inhibitor OS=Homo sapiens OX=9606 GN=PPP1R13L PE=1 SV=4	8	4	6	4	828	89	7.32	494218	253106
Q6UX04	Spliceosome-associated protein CWC27 homolog OS=Homo sapiens OX=9606 GN=CWC27 PE=1 SV=1	3	1	2	1	472	53.8	7.32	348934	280486
Q15024	Exosome complex component RRP42 OS=Homo sapiens OX=9606 GN=EXOSC7 PE=1 SV=3	23	3	3	3	291	31.8	7.31
O15042	U2 snRNP-associated SURP motif-containing protein OS=Homo sapiens OX=9606 GN=U2SURP PE=1 SV=2	5	4	4	4	1029	118.2	7.29	574735	2581432
P62310	U6 snRNA-associated Sm-like protein LSm3 OS=Homo sapiens OX=9606 GN=LSM3 PE=1 SV=2	14	1	3	1	102	11.8	7.25	874846	648827
O75494	Serine/arginine-rich splicing factor 10 OS=Homo sapiens OX=9606 GN=SRSF10 PE=1 SV=1	19	3	4	3	262	31.3	7.24	782368	753718
P0CG40	Transcription factor Sp9 OS=Homo sapiens OX=9606 GN=SP9 PE=3 SV=1	6	2	4	2	484	48.9	7.18	14797.5	218754
P55036	26S proteasome non-ATPase regulatory subunit 4 OS=Homo sapiens OX=9606 GN=PSMD4 PE=1 SV=1	16	4	5	4	377	40.7	7.17	1.08037e+06	1.41078e+06
Q6NZ67	Mitotic-spindle organizing protein 2B OS=Homo sapiens OX=9606 GN=MZT2B PE=1 SV=1	22	2	4	2	158	16.2	7.17	1.22907e+06	158827
O43148	mRNA cap guanine-N7 methyltransferase OS=Homo sapiens OX=9606 GN=RNMT PE=1 SV=1	7	2	3	2	476	54.8	7.16	1.06489e+06	942290
Q53GS9	U4/U6.U5 tri-snRNP-associated protein 2 OS=Homo sapiens OX=9606 GN=USP39 PE=1 SV=2	5	2	3	2	565	65.3	7.14	780524	456840
Q04917	14-3-3 protein eta OS=Homo sapiens OX=9606 GN=YWHAH PE=1 SV=4	20	4	6	3	246	28.2	7.13	564319	862591
Q969Q0	60S ribosomal protein L36a-like OS=Homo sapiens OX=9606 GN=RPL36AL PE=1 SV=3	13	2	6	2	106	12.5	7.13	340561	2.29664e+06
Q6P1K2	Polyamine-modulated factor 1 OS=Homo sapiens OX=9606 GN=PMF1 PE=1 SV=2	7	2	2	2	205	23.3	7.1	1.26607e+06	147961
P20248	Cyclin-A2 OS=Homo sapiens OX=9606 GN=CCNA2 PE=1 SV=2	9	2	2	2	432	48.5	7.07	914564	340288
O43513	Mediator of RNA polymerase II transcription subunit 7 OS=Homo sapiens OX=9606 GN=MED7 PE=1 SV=1	18	2	3	2	233	27.2	7.01
O95573	Long-chain-fatty-acid--CoA ligase 3 OS=Homo sapiens OX=9606 GN=ACSL3 PE=1 SV=3	13	5	6	5	720	80.4	7	797489	221720
Q9HAV7	GrpE protein homolog 1, mitochondrial OS=Homo sapiens OX=9606 GN=GRPEL1 PE=1 SV=2	27	4	4	4	217	24.3	6.98	90824.1	233157
Q9NPD3	Exosome complex component RRP41 OS=Homo sapiens OX=9606 GN=EXOSC4 PE=1 SV=3	10	2	3	2	245	26.4	6.88	936126	169222
Q96N67	Dedicator of cytokinesis protein 7 OS=Homo sapiens OX=9606 GN=DOCK7 PE=1 SV=4	4	6	7	6	2140	242.4	6.86	218132	471208
Q9BUL9	Ribonuclease P protein subunit p25 OS=Homo sapiens OX=9606 GN=RPP25 PE=1 SV=1	16	2	4	2	199	20.6	6.84	84358.1	390400
Q9Y2F5	Little elongation complex subunit 1 OS=Homo sapiens OX=9606 GN=ICE1 PE=1 SV=5	2	4	4	4	2266	247.7	6.83	227498
Q92928	Putative Ras-related protein Rab-1C OS=Homo sapiens OX=9606 GN=RAB1C PE=5 SV=2	8	1	3	1	201	22	6.82	1.29925e+06	167422
Q5TEC6	Histone HIST2H3PS2 OS=Homo sapiens OX=9606 GN=H3-2 PE=1 SV=1	29	5	7	1	136	15.4	6.82	1.09115e+06	747669
Q92945	Far upstream element-binding protein 2 OS=Homo sapiens OX=9606 GN=KHSRP PE=1 SV=4	9	4	6	4	711	73.1	6.81	638390	983045
P04792	Heat shock protein beta-1 OS=Homo sapiens OX=9606 GN=HSPB1 PE=1 SV=2	24	3	3	3	205	22.8	6.8	78022.5
Q8WVK7	Spindle and kinetochore-associated protein 2 OS=Homo sapiens OX=9606 GN=SKA2 PE=1 SV=1	21	2	3	2	121	14.2	6.8	404842	415037
O00567	Nucleolar protein 56 OS=Homo sapiens OX=9606 GN=NOP56 PE=1 SV=4	6	2	2	2	594	66	6.79	1.16496e+06
P17036	Zinc finger protein 3 OS=Homo sapiens OX=9606 GN=ZNF3 PE=1 SV=3	18	6	9	5	446	50.9	6.79	14127.4	349996
Q15836	Vesicle-associated membrane protein 3 OS=Homo sapiens OX=9606 GN=VAMP3 PE=1 SV=3	28	2	3	2	100	11.3	6.76	1.80407e+06	580050
P62820	Ras-related protein Rab-1A OS=Homo sapiens OX=9606 GN=RAB1A PE=1 SV=3	8	1	2	1	205	22.7	6.71	1.81957e+06	225564
P46379	Large proline-rich protein BAG6 OS=Homo sapiens OX=9606 GN=BAG6 PE=1 SV=2	3	4	5	4	1132	119.3	6.7	2.21852e+06
Q8N1F7	Nuclear pore complex protein Nup93 OS=Homo sapiens OX=9606 GN=NUP93 PE=1 SV=2	5	2	2	2	819	93.4	6.69	704237
P19367	Hexokinase-1 OS=Homo sapiens OX=9606 GN=HK1 PE=1 SV=3	4	3	3	3	917	102.4	6.68	334812	654940
Q13247	Serine/arginine-rich splicing factor 6 OS=Homo sapiens OX=9606 GN=SRSF6 PE=1 SV=2	10	3	4	3	344	39.6	6.66	286421	878497
P61962	DDB1- and CUL4-associated factor 7 OS=Homo sapiens OX=9606 GN=DCAF7 PE=1 SV=1	15	3	4	3	342	38.9	6.64	428436	997773
Q8N1N4	Keratin, type II cytoskeletal 78 OS=Homo sapiens OX=9606 GN=KRT78 PE=1 SV=2	6	3	3	1	520	56.8	6.64
Q9Y371	Endophilin-B1 OS=Homo sapiens OX=9606 GN=SH3GLB1 PE=1 SV=1	6	1	2	1	365	40.8	6.58
Q9NZT1	Calmodulin-like protein 5 OS=Homo sapiens OX=9606 GN=CALML5 PE=1 SV=2	10	1	3	1	146	15.9	6.57	240923	757285
Q9H410	Kinetochore-associated protein DSN1 homolog OS=Homo sapiens OX=9606 GN=DSN1 PE=1 SV=2	13	2	3	2	356	40	6.52	729019	137899
O00264	Membrane-associated progesterone receptor component 1 OS=Homo sapiens OX=9606 GN=PGRMC1 PE=1 SV=3	19	3	3	3	195	21.7	6.52	625551	308888
Q06787	Synaptic functional regulator FMR1 OS=Homo sapiens OX=9606 GN=FMR1 PE=1 SV=1	2	1	2	1	632	71.1	6.5	1811317	588619
P36578	60S ribosomal protein L4 OS=Homo sapiens OX=9606 GN=RPL4 PE=1 SV=5	8	2	6	2	427	47.7	6.48	765194	817091
Q05682	Caldesmon OS=Homo sapiens OX=9606 GN=CALD1 PE=1 SV=3	8	3	4	3	793	93.2	6.48		670153
Q9BUE0	Mediator of RNA polymerase II transcription subunit 18 OS=Homo sapiens OX=9606 GN=MED18 PE=1 SV=1	14	3	3	3	208	23.6	6.48	107013	1.68315e+06
O43143	Pre-mRNA-splicing factor ATP-dependent RNA helicase DHX15 OS=Homo sapiens OX=9606 GN=DHX15 PE=1 SV=2	5	3	3	3	795	90.9	6.45	117921	469419
O95707	Ribonuclease P protein subunit p29 OS=Homo sapiens OX=9606 GN=POP4 PE=1 SV=2	21	3	5	3	220	25.4	6.45	857174	686038
O75446	Histone deacetylase complex subunit SAP30 OS=Homo sapiens OX=9606 GN=SAP30 PE=1 SV=1	5	1	2	1	220	23.3	6.44	350907	1.36823e+06
P41223	Protein BUD31 homolog OS=Homo sapiens OX=9606 GN=BUD31 PE=1 SV=2	31	3	4	3	144	17	6.43	1.4775e+06
O43390	Heterogeneous nuclear ribonucleoprotein R OS=Homo sapiens OX=9606 GN=HNRNPR PE=1 SV=1	6	4	4	1	633	70.9	6.42	548455	211042
Q6MZP7	Protein lin-54 homolog OS=Homo sapiens OX=9606 GN=LIN54 PE=1 SV=3	4	2	3	2	749	79.4	6.41	744955	729093
Q8N0X7	Spartin OS=Homo sapiens OX=9606 GN=SPART PE=1 SV=1	3	1	2	1	666	72.8	6.39
Q15434	RNA-binding motif, single-stranded-interacting protein 2 OS=Homo sapiens OX=9606 GN=RBMS2 PE=1 SV=1	14	4	4	3	407	43.9	6.38		704100
P62875	DNA-directed RNA polymerases I, II, and III subunit RPABC5 OS=Homo sapiens OX=9606 GN=POLR2L PE=1 SV=1	45	1	1	1	67	7.6	6.35	1.39789e+06
Q9UKL0	REST corepressor 1 OS=Homo sapiens OX=9606 GN=RCOR1 PE=1 SV=2	11	3	3	3	485	53.3	6.32	671973	426845
P40939	Trifunctional enzyme subunit alpha, mitochondrial OS=Homo sapiens OX=9606 GN=HADHA PE=1 SV=2	5	2	3	2	763	82.9	6.3	2.1726e+06	662863
Q9H944	Mediator of RNA polymerase II transcription subunit 20 OS=Homo sapiens OX=9606 GN=MED20 PE=1 SV=1	21	4	5	4	212	23.2	6.3	227732	1.66399e+06
P34897	Serine hydroxymethyltransferase, mitochondrial OS=Homo sapiens OX=9606 GN=SHMT2 PE=1 SV=3	10	3	3	3	504	56	6.3
P24928	DNA-directed RNA polymerase II subunit RPB1 OS=Homo sapiens OX=9606 GN=POLR2A PE=1 SV=2	1	1	2	1	1970	217	6.29
Q9Y5B6	PAX3- and PAX7-binding protein 1 OS=Homo sapiens OX=9606 GN=PAXBP1 PE=1 SV=2	5	3	3	3	917	104.7	6.26	93959.7	559517
P28072	Proteasome subunit beta type-6 OS=Homo sapiens OX=9606 GN=PSMB6 PE=1 SV=4	21	2	2	2	239	25.3	6.26	729700	338737
Q9BTY7	Protein HGH1 homolog OS=Homo sapiens OX=9606 GN=HGH1 PE=1 SV=1	12	2	2	2	390	42.1	6.19	1.3156e+06
Q9Y608	Leucine-rich repeat flightless-interacting protein 2 OS=Homo sapiens OX=9606 GN=LRRFIP2 PE=1 SV=1	6	2	2	2	721	82.1	6.19		309122
O75390	Citrate synthase, mitochondrial OS=Homo sapiens OX=9606 GN=CS PE=1 SV=2	11	2	2	2	466	51.7	6.19	728398
P09913	Interferon-induced protein with tetratricopeptide repeats 2 OS=Homo sapiens OX=9606 GN=IFIT2 PE=1 SV=1	9	3	3	3	472	54.6	6.18	842133
O95785	Protein Wiz OS=Homo sapiens OX=9606 GN=WIZ PE=1 SV=2	4	4	4	4	1651	178.6	6.17		214088
P49720	Proteasome subunit beta type-3 OS=Homo sapiens OX=9606 GN=PSMB3 PE=1 SV=2	18	2	2	2	205	22.9	6.16
O75367	Core histone macro-H2A.1 OS=Homo sapiens OX=9606 GN=MACROH2A1 PE=1 SV=4	12	3	3	3	372	39.6	6.13	129573	58786.8
O00743	Serine/threonine-protein phosphatase 6 catalytic subunit OS=Homo sapiens OX=9606 GN=PPP6C PE=1 SV=1	12	2	2	2	305	35.1	6.11	3134545	972781
O15145	Actin-related protein 2/3 complex subunit 3 OS=Homo sapiens OX=9606 GN=ARPC3 PE=1 SV=3	6	1	3	1	178	20.5	6.11	630085	175022
Q9UNZ5	Leydig cell tumor 10 kDa protein homolog OS=Homo sapiens OX=9606 GN=C19orf53 PE=1 SV=1	10	1	2	1	99	10.6	6.1	64389	733969
Q13625	Apoptosis-stimulating of p53 protein 2 OS=Homo sapiens OX=9606 GN=TP53BP2 PE=1 SV=2	6	4	4	4	1128	125.5	6.07	75387.6	501436
Q9NV56	MRG/MORF4L-binding protein OS=Homo sapiens OX=9606 GN=MRGBP PE=1 SV=1	30	4	6	4	204	22.4	6.07	1.2032e+06	851096
Q6VMQ6	Activating transcription factor 7-interacting protein 1 OS=Homo sapiens OX=9606 GN=ATF7IP PE=1 SV=3	2	2	3	2	1270	136.3	6.02	516420	767350
Q8IWS0	PHD finger protein 6 OS=Homo sapiens OX=9606 GN=PHF6 PE=1 SV=1	15	4	5	4	365	41.3	6.01	130185	589172
Q86SE5	RNA-binding Raly-like protein OS=Homo sapiens OX=9606 GN=RALYL PE=1 SV=2	8	2	4	1	291	32.3	5.98	415776	902143
O75496	Geminin OS=Homo sapiens OX=9606 GN=GMNN PE=1 SV=1	16	2	3	2	209	23.6	5.94	432725	1.04014e+06
O00479	High mobility group nucleosome-binding domain-containing protein 4 OS=Homo sapiens OX=9606 GN=HMGN4 PE=1 SV=3	38	2	3	2	90	9.5	5.91	64622.1
Q92769	Histone deacetylase 2 OS=Homo sapiens OX=9606 GN=HDAC2 PE=1 SV=2	16	5	7	2	488	55.3	5.9
P53396	ATP-citrate synthase OS=Homo sapiens OX=9606 GN=ACLY PE=1 SV=3	6	4	5	4	1101	120.8	5.9	1.14121e+06	194129
Q99470	Stromal cell-derived factor 2 OS=Homo sapiens OX=9606 GN=SDF2 PE=1 SV=2	18	2	3	2	211	23	5.89
P51659	Peroxisomal multifunctional enzyme type 2 OS=Homo sapiens OX=9606 GN=HSD17B4 PE=1 SV=3	9	4	5	4	736	79.6	5.89	135655	268300
Q9Y3A3	MOB-like protein phocein OS=Homo sapiens OX=9606 GN=MOB4 PE=1 SV=1	18	2	2	2	225	26	5.88	9089.37	227377
Q9BRJ7	Tudor-interacting repair regulator protein OS=Homo sapiens OX=9606 GN=NUDT16L1 PE=1 SV=1	8	1	2	1	211	23.3	5.87	789806	277324
Q6NZY4	Zinc finger CCHC domain-containing protein 8 OS=Homo sapiens OX=9606 GN=ZCCHC8 PE=1 SV=2	7	2	2	2	707	78.5	5.86
Q9H0E2	Toll-interacting protein OS=Homo sapiens OX=9606 GN=TOLLIP PE=1 SV=1	5	1	3	1	274	30.3	5.84	523389	312589
P04075	Fructose-bisphosphate aldolase A OS=Homo sapiens OX=9606 GN=ALDOA PE=1 SV=2	23	5	6	5	364	39.4	5.84	106769	527009
Q01167	Forkhead box protein K2 OS=Homo sapiens OX=9606 GN=FOXK2 PE=1 SV=3	5	2	4	1	660	69	5.82	263217	398429
Q9UID3	Vacuolar protein sorting-associated protein 51 homolog OS=Homo sapiens OX=9606 GN=VPS51 PE=1 SV=2	3	1	1	1	782	86	5.81	387920
Q13177	Serine/threonine-protein kinase PAK 2 OS=Homo sapiens OX=9606 GN=PAK2 PE=1 SV=3	6	2	2	2	524	58	5.78
P40429	60S ribosomal protein L13a OS=Homo sapiens OX=9606 GN=RPL13A PE=1 SV=2	17	4	5	4	203	23.6	5.78		3.81162e+06
Q9Y448	Small kinetochore-associated protein OS=Homo sapiens OX=9606 GN=KNSTRN PE=1 SV=2	14	3	5	3	316	35.4	5.73	152778	936661
O75376	Nuclear receptor corepressor 1 OS=Homo sapiens OX=9606 GN=NCOR1 PE=1 SV=2	4	5	6	5	2440	270	5.73	187254	619119
Q9Y2X3	Nucleolar protein 58 OS=Homo sapiens OX=9606 GN=NOP58 PE=1 SV=1	13	4	5	4	529	59.5	5.72	172118
Q5T4S7	E3 ubiquitin-protein ligase UBR4 OS=Homo sapiens OX=9606 GN=UBR4 PE=1 SV=1	1	2	2	2	5183	573.5	5.7
O94842	TOX high mobility group box family member 4 OS=Homo sapiens OX=9606 GN=TOX4 PE=1 SV=1	12	4	4	4	621	66.2	5.69	425795	91701.1
P08579	U2 small nuclear ribonucleoprotein B'' OS=Homo sapiens OX=9606 GN=SNRPB2 PE=1 SV=1	13	2	3	2	225	25.5	5.69	86785	1.15751e+06
Q6P1J9	Parafibromin OS=Homo sapiens OX=9606 GN=CDC73 PE=1 SV=1	7	3	5	3	531	60.5	5.69	420249	450555
Q15007	Pre-mRNA-splicing regulator WTAP OS=Homo sapiens OX=9606 GN=WTAP PE=1 SV=2	8	2	4	2	396	44.2	5.66	1.20321e+06	150269
Q9UPN9	E3 ubiquitin-protein ligase TRIM33 OS=Homo sapiens OX=9606 GN=TRIM33 PE=1 SV=3	2	2	3	2	1127	122.5	5.6
Q9H814	Phosphorylated adapter RNA export protein OS=Homo sapiens OX=9606 GN=PHAX PE=1 SV=1	7	2	3	2	394	44.4	5.56	128356	167302
Q9NQT5	Exosome complex component RRP40 OS=Homo sapiens OX=9606 GN=EXOSC3 PE=1 SV=3	25	3	3	3	275	29.6	5.54	397423
Q96EY1	DnaJ homolog subfamily A member 3, mitochondrial OS=Homo sapiens OX=9606 GN=DNAJA3 PE=1 SV=2	10	3	3	3	480	52.5	5.52		610492
Q96G25	Mediator of RNA polymerase II transcription subunit 8 OS=Homo sapiens OX=9606 GN=MED8 PE=1 SV=2	7	1	4	1	268	29.1	5.51	549540	1.33062e+06
Q9NZL9	Methionine adenosyltransferase 2 subunit beta OS=Homo sapiens OX=9606 GN=MAT2B PE=1 SV=1	22	4	4	4	334	37.5	5.5	3.64441e+06
P52655	Transcription initiation factor IIA subunit 1 OS=Homo sapiens OX=9606 GN=GTF2A1 PE=1 SV=1	7	1	1	1	376	41.5	5.49	1.65018e+06
Q99547	M-phase phosphoprotein 6 OS=Homo sapiens OX=9606 GN=MPHOSPH6 PE=1 SV=2	18	2	2	2	160	19	5.46		212973
Q13418	Integrin-linked protein kinase OS=Homo sapiens OX=9606 GN=ILK PE=1 SV=2	5	2	2	2	452	51.4	5.45	486173
P22670	MHC class II regulatory factor RFX1 OS=Homo sapiens OX=9606 GN=RFX1 PE=1 SV=2	5	2	2	2	979	104.7	5.43
Q9BSJ8	Extended synaptotagmin-1 OS=Homo sapiens OX=9606 GN=ESYT1 PE=1 SV=1	4	3	3	3	1104	122.8	5.41	1.65683e+06	522616
P28074	Proteasome subunit beta type-5 OS=Homo sapiens OX=9606 GN=PSMB5 PE=1 SV=3	14	2	2	2	263	28.5	5.4	298845
O15084	Serine/threonine-protein phosphatase 6 regulatory ankyrin repeat subunit A OS=Homo sapiens OX=9606 GN=ANKRD28 PE=1 SV=5	4	3	5	2	1053	112.9	5.39	74371.6	1.0373e+06
P23284	Peptidyl-prolyl cis-trans isomerase B OS=Homo sapiens OX=9606 GN=PPIB PE=1 SV=2	34	5	6	5	216	23.7	5.39
Q07065	Cytoskeleton-associated protein 4 OS=Homo sapiens OX=9606 GN=CKAP4 PE=1 SV=2	8	3	3	3	602	66	5.38	891308
Q7Z7F0	KH homology domain-containing protein 4 OS=Homo sapiens OX=9606 GN=KHDC4 PE=1 SV=1	12	4	5	4	614	64.8	5.35		769694
P11441	Ubiquitin-like protein 4A OS=Homo sapiens OX=9606 GN=UBL4A PE=1 SV=1	22	3	3	3	157	17.8	5.34	1.36141e+06
O95453	Poly(A)-specific ribonuclease PARN OS=Homo sapiens OX=9606 GN=PARN PE=1 SV=1	6	2	2	2	639	73.4	5.3	41234.5	261058
Q96BN2	Transcriptional adapter 1 OS=Homo sapiens OX=9606 GN=TADA1 PE=1 SV=1	9	2	3	2	335	37.4	5.29	1.42054e+06
Q15046	Lysine--tRNA ligase OS=Homo sapiens OX=9606 GN=KARS1 PE=1 SV=3	5	2	2	2	597	68	5.29	851015	152558
P55769	NHP2-like protein 1 OS=Homo sapiens OX=9606 GN=SNU13 PE=1 SV=3	28	3	3	3	128	14.2	5.26	1.74971e+06
O60664	Perilipin-3 OS=Homo sapiens OX=9606 GN=PLIN3 PE=1 SV=3	17	3	3	3	434	47	5.24
Q16881	Thioredoxin reductase 1, cytoplasmic OS=Homo sapiens OX=9606 GN=TXNRD1 PE=1 SV=3	4	2	3	2	649	70.9	5.24	519389	177967
L0R819	ASNSD1 upstream open reading frame protein OS=Homo sapiens OX=9606 GN=ASDURF PE=1 SV=1	43	3	4	3	96	11.2	5.24	1.40213e+06	1.43078e+06
P25786	Proteasome subunit alpha type-1 OS=Homo sapiens OX=9606 GN=PSMA1 PE=1 SV=1	40	6	8	6	263	29.5	5.2	1.49825e+06
Q8N5P1	Zinc finger CCCH domain-containing protein 8 OS=Homo sapiens OX=9606 GN=ZC3H8 PE=1 SV=2	27	4	5	4	291	33.6	5.2
Q9NVP1	ATP-dependent RNA helicase DDX18 OS=Homo sapiens OX=9606 GN=DDX18 PE=1 SV=2	6	2	2	2	670	75.4	5.2	1.31695e+06
Q96SY0	Integrator complex subunit 14 OS=Homo sapiens OX=9606 GN=INTS14 PE=1 SV=2	9	2	2	2	518	57.4	5.2	598245	196477
Q9UNS2	COP9 signalosome complex subunit 3 OS=Homo sapiens OX=9606 GN=COPS3 PE=1 SV=3	7	2	2	2	423	47.8	5.18	1.04353e+06	252051
Q15417	Calponin-3 OS=Homo sapiens OX=9606 GN=CNN3 PE=1 SV=1	11	2	4	2	329	36.4	5.17	818865	384203
P11413	Glucose-6-phosphate 1-dehydrogenase OS=Homo sapiens OX=9606 GN=G6PD PE=1 SV=4	10	3	3	3	515	59.2	5.16	714833
Q5JPI3	Uncharacterized protein C3orf38 OS=Homo sapiens OX=9606 GN=C3orf38 PE=1 SV=1	8	1	1	1	329	37.5	5.11
P98179	RNA-binding protein 3 OS=Homo sapiens OX=9606 GN=RBM3 PE=1 SV=1	21	2	2	2	157	17.2	5.1		528093
Q9Y6A5	Transforming acidic coiled-coil-containing protein 3 OS=Homo sapiens OX=9606 GN=TACC3 PE=1 SV=1	4	2	4	2	838	90.3	5.1	63867.5	142117
Q9Y5V3	Melanoma-associated antigen D1 OS=Homo sapiens OX=9606 GN=MAGED1 PE=1 SV=3	4	2	2	2	778	86.1	5.1	287232
O94927	HAUS augmin-like complex subunit 5 OS=Homo sapiens OX=9606 GN=HAUS5 PE=1 SV=2	10	4	4	4	633	71.6	5.09	1.01411e+06
O75400	Pre-mRNA-processing factor 40 homolog A OS=Homo sapiens OX=9606 GN=PRPF40A PE=1 SV=2	3	2	2	2	957	108.7	5.08
Q9ULC4	Malignant T-cell-amplified sequence 1 OS=Homo sapiens OX=9606 GN=MCTS1 PE=1 SV=1	16	2	3	2	181	20.5	5.08
Q99614	Tetratricopeptide repeat protein 1 OS=Homo sapiens OX=9606 GN=TTC1 PE=1 SV=1	17	4	5	4	292	33.5	5.06	1.50515e+06
P50395	Rab GDP dissociation inhibitor beta OS=Homo sapiens OX=9606 GN=GDI2 PE=1 SV=2	7	2	2	2	445	50.6	5.06	684846	119522
P55327	Tumor protein D52 OS=Homo sapiens OX=9606 GN=TPD52 PE=1 SV=2	33	4	4	4	224	24.3	5.03	1.26334e+06	146072
O95831	Apoptosis-inducing factor 1, mitochondrial OS=Homo sapiens OX=9606 GN=AIFM1 PE=1 SV=1	5	2	2	2	613	66.9	5.02
Q92783	Signal transducing adapter molecule 1 OS=Homo sapiens OX=9606 GN=STAM PE=1 SV=3	4	2	2	2	540	59.1	5.01	157645	405404
Q92908	Transcription factor GATA-6 OS=Homo sapiens OX=9606 GN=GATA6 PE=1 SV=2	8	3	3	1	595	60	4.98
P20674	Cytochrome c oxidase subunit 5A, mitochondrial OS=Homo sapiens OX=9606 GN=COX5A PE=1 SV=2	11	1	1	1	150	16.8	4.97	1.20646e+06
Q96EY5	Multivesicular body subunit 12A OS=Homo sapiens OX=9606 GN=MVB12A PE=1 SV=1	19	3	3	3	273	28.8	4.95	762964	138752
Q92974	Rho guanine nucleotide exchange factor 2 OS=Homo sapiens OX=9606 GN=ARHGEF2 PE=1 SV=4	4	3	3	3	986	111.5	4.95	48382.8	539199
P48382	DNA-binding protein RFX5 OS=Homo sapiens OX=9606 GN=RFX5 PE=1 SV=1	11	5	6	5	616	65.3	4.95	422144	1.17432e+06
Q9H3K6	BolA-like protein 2 OS=Homo sapiens OX=9606 GN=BOLA2 PE=1 SV=1	19	1	2	1	86	10.1	4.93
P30519	Heme oxygenase 2 OS=Homo sapiens OX=9606 GN=HMOX2 PE=1 SV=2	18	3	5	3	316	36	4.93	1.01994e+06	226363
O60481	Zinc finger protein ZIC 3 OS=Homo sapiens OX=9606 GN=ZIC3 PE=1 SV=1	12	4	4	4	467	50.5	4.93		457891
O43504	Ragulator complex protein LAMTOR5 OS=Homo sapiens OX=9606 GN=LAMTOR5 PE=1 SV=1	37	1	1	1	91	9.6	4.92
Q9UBB9	Tuftelin-interacting protein 11 OS=Homo sapiens OX=9606 GN=TFIP11 PE=1 SV=1	4	3	3	3	837	96.8	4.91	910803	903146
Q9BYE7	Polycomb group RING finger protein 6 OS=Homo sapiens OX=9606 GN=PCGF6 PE=1 SV=2	3	1	2	1	350	39	4.87	167201	210736
Q96CS2	HAUS augmin-like complex subunit 1 OS=Homo sapiens OX=9606 GN=HAUS1 PE=1 SV=1	16	4	5	4	278	31.8	4.84		292902
Q14566	DNA replication licensing factor MCM6 OS=Homo sapiens OX=9606 GN=MCM6 PE=1 SV=1	3	2	2	2	821	92.8	4.83	463752	59384.1
A6NKD9	Coiled-coil domain-containing protein 85C OS=Homo sapiens OX=9606 GN=CCDC85C PE=1 SV=1	6	1	2	1	419	45.2	4.82
Q6P3W7	SCY1-like protein 2 OS=Homo sapiens OX=9606 GN=SCYL2 PE=1 SV=1	8	4	4	4	929	103.6	4.8	129203	618899
Q9BTD8	RNA-binding protein 42 OS=Homo sapiens OX=9606 GN=RBM42 PE=1 SV=1	4	1	2	1	480	50.4	4.79	255073	301656
P05204	Non-histone chromosomal protein HMG-17 OS=Homo sapiens OX=9606 GN=HMGN2 PE=1 SV=3	17	1	6	1	90	9.4	4.77	1.95916e+06	1.4112e+06
Q15293	Reticulocalbin-1 OS=Homo sapiens OX=9606 GN=RCN1 PE=1 SV=1	6	1	3	1	331	38.9	4.77	182021
Q9HA47	Uridine-cytidine kinase 1 OS=Homo sapiens OX=9606 GN=UCK1 PE=1 SV=1	5	1	2	1	277	31.4	4.76
Q15041	ADP-ribosylation factor-like protein 6-interacting protein 1 OS=Homo sapiens OX=9606 GN=ARL6IP1 PE=1 SV=2	5	1	2	1	203	23.3	4.76	567073	664721
P60510	Serine/threonine-protein phosphatase 4 catalytic subunit OS=Homo sapiens OX=9606 GN=PPP4C PE=1 SV=1	10	2	2	1	307	35.1	4.74	1.03141e+06
P22695	Cytochrome b-c1 complex subunit 2, mitochondrial OS=Homo sapiens OX=9606 GN=UQCRC2 PE=1 SV=3	8	2	2	2	453	48.4	4.74	157566
Q13952	Nuclear transcription factor Y subunit gamma OS=Homo sapiens OX=9606 GN=NFYC PE=1 SV=3	4	2	2	2	458	50.3	4.74	510201	581246
P25788	Proteasome subunit alpha type-3 OS=Homo sapiens OX=9606 GN=PSMA3 PE=1 SV=2	10	2	2	2	255	28.4	4.73	2.20528e+06
Q9HAF1	Chromatin modification-related protein MEAF6 OS=Homo sapiens OX=9606 GN=MEAF6 PE=1 SV=1	11	2	3	2	191	21.6	4.72	403227	642938
P31151	Protein S100-A7 OS=Homo sapiens OX=9606 GN=S100A7 PE=1 SV=4	11	1	2	1	101	11.5	4.72		310992
Q9Y3B2	Exosome complex component CSL4 OS=Homo sapiens OX=9606 GN=EXOSC1 PE=1 SV=1	23	3	4	3	195	21.4	4.72	168095	850623
P00505	Aspartate aminotransferase, mitochondrial OS=Homo sapiens OX=9606 GN=GOT2 PE=1 SV=3	5	1	1	1	430	47.5	4.71
Q8WV22	Non-structural maintenance of chromosomes element 1 homolog OS=Homo sapiens OX=9606 GN=NSMCE1 PE=1 SV=5	7	1	1	1	266	30.8	4.7	502351	145966
P49790	Nuclear pore complex protein Nup153 OS=Homo sapiens OX=9606 GN=NUP153 PE=1 SV=2	8	6	6	6	1475	153.8	4.69	657487	666549
A0JLT2	Mediator of RNA polymerase II transcription subunit 19 OS=Homo sapiens OX=9606 GN=MED19 PE=1 SV=2	25	3	3	3	244	26.3	4.69	501943	589320
Q9UMX0	Ubiquilin-1 OS=Homo sapiens OX=9606 GN=UBQLN1 PE=1 SV=2	4	2	2	1	589	62.5	4.68	261305
P63010	AP-2 complex subunit beta OS=Homo sapiens OX=9606 GN=AP2B1 PE=1 SV=1	8	3	3	3	937	104.5	4.67	501970	111131
Q9NXG2	THUMP domain-containing protein 1 OS=Homo sapiens OX=9606 GN=THUMPD1 PE=1 SV=2	19	4	5	4	353	39.3	4.66	56830.1	235083
Q9UG63	ATP-binding cassette sub-family F member 2 OS=Homo sapiens OX=9606 GN=ABCF2 PE=1 SV=2	6	3	3	3	623	71.2	4.63
Q9Y383	Putative RNA-binding protein Luc7-like 2 OS=Homo sapiens OX=9606 GN=LUC7L2 PE=1 SV=2	10	3	3	3	392	46.5	4.63	405838
Q9BUA3	Spindlin interactor and repressor of chromatin-binding protein OS=Homo sapiens OX=9606 GN=SPINDOC PE=1 SV=3	10	2	2	2	381	41	4.61
P61626	Lysozyme C OS=Homo sapiens OX=9606 GN=LYZ PE=1 SV=1	22	2	3	2	148	16.5	4.61	333345	693406
Q9BW61	DET1- and DDB1-associated protein 1 OS=Homo sapiens OX=9606 GN=DDA1 PE=1 SV=1	13	1	2	1	102	11.8	4.6	390944	163717
Q14814	Myocyte-specific enhancer factor 2D OS=Homo sapiens OX=9606 GN=MEF2D PE=1 SV=1	11	4	4	4	521	55.9	4.57	152797	1.47017e+06
P61313	60S ribosomal protein L15 OS=Homo sapiens OX=9606 GN=RPL15 PE=1 SV=2	8	1	2	1	204	24.1	4.57	210894	840999
Q96F44	E3 ubiquitin-protein ligase TRIM11 OS=Homo sapiens OX=9606 GN=TRIM11 PE=1 SV=2	9	2	2	2	468	52.7	4.57
Q16637	Survival motor neuron protein OS=Homo sapiens OX=9606 GN=SMN1 PE=1 SV=1	13	3	7	3	294	31.8	4.57	3.07783e+06	783647
Q13112	Chromatin assembly factor 1 subunit B OS=Homo sapiens OX=9606 GN=CHAF1B PE=1 SV=1	4	2	2	2	559	61.5	4.56	903330
P62879	Guanine nucleotide-binding protein G(I)/G(S)/G(T) subunit beta-2 OS=Homo sapiens OX=9606 GN=GNB2 PE=1 SV=3	9	3	3	2	340	37.3	4.54	1.19372e+06	528826
Q53GQ0	Very-long-chain 3-oxoacyl-CoA reductase OS=Homo sapiens OX=9606 GN=HSD17B12 PE=1 SV=2	5	2	2	2	312	34.3	4.54	588524
Q13045	Protein flightless-1 homolog OS=Homo sapiens OX=9606 GN=FLII PE=1 SV=2	1	1	2	1	1269	144.7	4.54	381170	98037.2
P11172	Uridine 5'-monophosphate synthase OS=Homo sapiens OX=9606 GN=UMPS PE=1 SV=1	4	1	1	1	480	52.2	4.53
O15182	Centrin-3 OS=Homo sapiens OX=9606 GN=CETN3 PE=1 SV=2	15	2	2	2	167	19.5	4.53	98579.2	884258
P06702	Protein S100-A9 OS=Homo sapiens OX=9606 GN=S100A9 PE=1 SV=1	25	2	3	2	114	13.2	4.5		459169
Q96NC0	Zinc finger matrin-type protein 2 OS=Homo sapiens OX=9606 GN=ZMAT2 PE=1 SV=1	6	1	2	1	199	23.6	4.5		876963
P54198	Protein HIRA OS=Homo sapiens OX=9606 GN=HIRA PE=1 SV=2	6	3	3	3	1017	111.8	4.5		253206
Q9Y692	Glucocorticoid modulatory element-binding protein 1 OS=Homo sapiens OX=9606 GN=GMEB1 PE=1 SV=2	4	2	2	2	573	62.6	4.5	61567.8	493328
Q96R06	Sperm-associated antigen 5 OS=Homo sapiens OX=9606 GN=SPAG5 PE=1 SV=2	4	3	3	3	1193	134.3	4.49	39154.7	523784
O94973	AP-2 complex subunit alpha-2 OS=Homo sapiens OX=9606 GN=AP2A2 PE=1 SV=2	6	3	4	2	939	103.9	4.48	1.24267e+06
Q9P086	Mediator of RNA polymerase II transcription subunit 11 OS=Homo sapiens OX=9606 GN=MED11 PE=1 SV=2	39	2	2	2	117	13.1	4.47	1.52566e+06	734144
Q9BZG8	2-(3-amino-3-carboxypropyl)histidine synthase subunit 1 OS=Homo sapiens OX=9606 GN=DPH1 PE=1 SV=2	8	2	3	2	443	48.8	4.47	503944	353312
O95232	Luc7-like protein 3 OS=Homo sapiens OX=9606 GN=LUC7L3 PE=1 SV=2	3	1	1	1	432	51.4	4.45	501704
Q9NQC3	Reticulon-4 OS=Homo sapiens OX=9606 GN=RTN4 PE=1 SV=2	3	1	2	1	1192	129.9	4.43	3329603	250139
Q9UNN5	FAS-associated factor 1 OS=Homo sapiens OX=9606 GN=FAF1 PE=1 SV=2	3	1	1	1	650	73.9	4.42
O95163	Elongator complex protein 1 OS=Homo sapiens OX=9606 GN=ELP1 PE=1 SV=3	5	3	3	3	1332	150.2	4.41	4.55668e+06	1.51115e+06
P63165	Small ubiquitin-related modifier 1 OS=Homo sapiens OX=9606 GN=SUMO1 PE=1 SV=1	35	2	4	2	101	11.6	4.4	145429	656945
P46977	Dolichyl-diphosphooligosaccharide--protein glycosyltransferase subunit STT3A OS=Homo sapiens OX=9606 GN=STT3A PE=1 SV=2	4	1	1	1	705	80.5	4.39
Q5EBL8	PDZ domain-containing protein 11 OS=Homo sapiens OX=9606 GN=PDZD11 PE=1 SV=2	20	2	3	2	140	16.1	4.38		263972
Q96AT1	Uncharacterized protein KIAA1143 OS=Homo sapiens OX=9606 GN=KIAA1143 PE=1 SV=2	18	2	2	2	154	17.5	4.36	1.24237e+06	1.6522e+06
Q96M27	Protein PRRC1 OS=Homo sapiens OX=9606 GN=PRRC1 PE=1 SV=1	7	2	3	2	445	46.7	4.36	832925	337575
O43172	U4/U6 small nuclear ribonucleoprotein Prp4 OS=Homo sapiens OX=9606 GN=PRPF4 PE=1 SV=2	5	2	2	2	522	58.4	4.31	177491	110423
O43299	AP-5 complex subunit zeta-1 OS=Homo sapiens OX=9606 GN=AP5Z1 PE=1 SV=2	2	1	1	1	807	88.5	4.26	473185
P28161	Glutathione S-transferase Mu 2 OS=Homo sapiens OX=9606 GN=GSTM2 PE=1 SV=2	27	4	5	3	218	25.7	4.26	790560	310564
Q9H9Q2	COP9 signalosome complex subunit 7b OS=Homo sapiens OX=9606 GN=COPS7B PE=1 SV=1	8	1	2	1	264	29.6	4.25
P39656	Dolichyl-diphosphooligosaccharide--protein glycosyltransferase 48 kDa subunit OS=Homo sapiens OX=9606 GN=DDOST PE=1 SV=4	9	1	1	1	456	50.8	4.25
Q9UKV3	Apoptotic chromatin condensation inducer in the nucleus OS=Homo sapiens OX=9606 GN=ACIN1 PE=1 SV=2	5	4	5	4	1341	151.8	4.23	884290	1.08688e+06
Q99436	Proteasome subunit beta type-7 OS=Homo sapiens OX=9606 GN=PSMB7 PE=1 SV=1	5	1	1	1	277	29.9	4.22
P29558	RNA-binding motif, single-stranded-interacting protein 1 OS=Homo sapiens OX=9606 GN=RBMS1 PE=1 SV=3	6	2	4	1	406	44.5	4.21	409258	646594
O75817	Ribonuclease P protein subunit p20 OS=Homo sapiens OX=9606 GN=POP7 PE=1 SV=2	18	2	3	2	140	15.6	4.21		1.14253e+06
P98175	RNA-binding protein 10 OS=Homo sapiens OX=9606 GN=RBM10 PE=1 SV=3	3	2	2	2	930	103.5	4.2	765342	291555
Q9C0C7	Activating molecule in BECN1-regulated autophagy protein 1 OS=Homo sapiens OX=9606 GN=AMBRA1 PE=1 SV=2	3	2	3	2	1298	142.4	4.19	34101	37495.1
P18077	60S ribosomal protein L35a OS=Homo sapiens OX=9606 GN=RPL35A PE=1 SV=2	16	3	5	3	110	12.5	4.18	561127	7.25116e+06
P35637	RNA-binding protein FUS OS=Homo sapiens OX=9606 GN=FUS PE=1 SV=1	3	1	1	1	526	53.4	4.18
Q9BRQ0	Pygopus homolog 2 OS=Homo sapiens OX=9606 GN=PYGO2 PE=1 SV=2	7	2	2	2	406	41.2	4.16		514425
Q9P258	Protein RCC2 OS=Homo sapiens OX=9606 GN=RCC2 PE=1 SV=2	9	3	5	3	522	56	4.15	9902006	3.8074e+07
P78347	General transcription factor II-I OS=Homo sapiens OX=9606 GN=GTF2I PE=1 SV=2	4	3	3	3	998	112.3	4.15		379144
P61619	Protein transport protein Sec61 subunit alpha isoform 1 OS=Homo sapiens OX=9606 GN=SEC61A1 PE=1 SV=2	4	1	1	1	476	52.2	4.1
Q9H8E8	Cysteine-rich protein 2-binding protein OS=Homo sapiens OX=9606 GN=KAT14 PE=1 SV=3	3	1	2	1	782	88.8	4.09
Q9UIV1	CCR4-NOT transcription complex subunit 7 OS=Homo sapiens OX=9606 GN=CNOT7 PE=1 SV=3	7	1	1	1	285	32.7	4.09	553673
Q15181	Inorganic pyrophosphatase OS=Homo sapiens OX=9606 GN=PPA1 PE=1 SV=2	15	2	5	2	289	32.6	4.08	1.08364e+06	1.01876e+06
Q9BQ52	Zinc phosphodiesterase ELAC protein 2 OS=Homo sapiens OX=9606 GN=ELAC2 PE=1 SV=2	5	2	2	2	826	92.2	4.08	567162	131988
P48729	Casein kinase I isoform alpha OS=Homo sapiens OX=9606 GN=CSNK1A1 PE=1 SV=2	9	2	2	2	337	38.9	4.07	483747
Q6ZW49	PAX-interacting protein 1 OS=Homo sapiens OX=9606 GN=PAXIP1 PE=1 SV=2	8	4	4	4	1069	121.3	4.07	230654	283795
P13861	cAMP-dependent protein kinase type II-alpha regulatory subunit OS=Homo sapiens OX=9606 GN=PRKAR2A PE=1 SV=2	4	1	1	1	404	45.5	4.07	560450
Q9C0C2	182 kDa tankyrase-1-binding protein OS=Homo sapiens OX=9606 GN=TNKS1BP1 PE=1 SV=4	5	5	5	5	1729	181.7	4.05	1.21479e+06	613233
P35251	Replication factor C subunit 1 OS=Homo sapiens OX=9606 GN=RFC1 PE=1 SV=4	6	5	5	5	1148	128.2	4.05	21469.1	305240
P13489	Ribonuclease inhibitor OS=Homo sapiens OX=9606 GN=RNH1 PE=1 SV=2	10	3	3	3	461	49.9	4.05	137432
Q0VDF9	Heat shock 70 kDa protein 14 OS=Homo sapiens OX=9606 GN=HSPA14 PE=1 SV=1	6	1	2	1	509	54.8	4.05	1.35925e+06	399450
Q92900	Regulator of nonsense transcripts 1 OS=Homo sapiens OX=9606 GN=UPF1 PE=1 SV=2	3	2	2	2	1129	124.3	3.98	345626	177325
P14314	Glucosidase 2 subunit beta OS=Homo sapiens OX=9606 GN=PRKCSH PE=1 SV=2	6	4	5	4	528	59.4	3.93	18543.5	1.08403e+06
Q9UNQ2	Probable dimethyladenosine transferase OS=Homo sapiens OX=9606 GN=DIMT1 PE=1 SV=1	20	3	3	3	313	35.2	3.93	476731	175526
Q9BTE1	Dynactin subunit 5 OS=Homo sapiens OX=9606 GN=DCTN5 PE=1 SV=1	13	1	1	1	182	20.1	3.92
Q9NQC8	Intraflagellar transport protein 46 homolog OS=Homo sapiens OX=9606 GN=IFT46 PE=1 SV=1	5	1	1	1	304	34.3	3.92
Q9H7X7	Intraflagellar transport protein 22 homolog OS=Homo sapiens OX=9606 GN=IFT22 PE=1 SV=1	12	1	1	1	185	20.8	3.91
P46940	Ras GTPase-activating-like protein IQGAP1 OS=Homo sapiens OX=9606 GN=IQGAP1 PE=1 SV=1	2	2	2	2	1657	189.1	3.91	709846
P21266	Glutathione S-transferase Mu 3 OS=Homo sapiens OX=9606 GN=GSTM3 PE=1 SV=3	12	2	2	1	225	26.5	3.89
Q9H9H4	Vacuolar protein sorting-associated protein 37B OS=Homo sapiens OX=9606 GN=VPS37B PE=1 SV=1	6	1	1	1	285	31.3	3.87	818626	648051
P11177	Pyruvate dehydrogenase E1 component subunit beta, mitochondrial OS=Homo sapiens OX=9606 GN=PDHB PE=1 SV=3	4	1	1	1	359	39.2	3.87	671050
Q13643	Four and a half LIM domains protein 3 OS=Homo sapiens OX=9606 GN=FHL3 PE=1 SV=4	15	2	3	2	280	31.2	3.84		245765
Q9H9Y4	GPN-loop GTPase 2 OS=Homo sapiens OX=9606 GN=GPN2 PE=1 SV=2	7	1	1	1	310	34.5	3.84
Q15014	Mortality factor 4-like protein 2 OS=Homo sapiens OX=9606 GN=MORF4L2 PE=1 SV=1	15	3	3	3	288	32.3	3.84	41080	143362
Q14192	Four and a half LIM domains protein 2 OS=Homo sapiens OX=9606 GN=FHL2 PE=1 SV=3	11	2	2	2	279	32.2	3.82
O95071	E3 ubiquitin-protein ligase UBR5 OS=Homo sapiens OX=9606 GN=UBR5 PE=1 SV=2	2	3	3	3	2799	309.2	3.81	2.94041e+06	160734
P0DPB6	DNA-directed RNA polymerases I and III subunit RPAC2 OS=Homo sapiens OX=9606 GN=POLR1D PE=1 SV=1	16	2	3	2	133	15.2	3.78	1.1172e+06	3.35912e+06
Q96I24	Far upstream element-binding protein 3 OS=Homo sapiens OX=9606 GN=FUBP3 PE=1 SV=2	8	3	3	3	572	61.6	3.78
Q9BUJ2	Heterogeneous nuclear ribonucleoprotein U-like protein 1 OS=Homo sapiens OX=9606 GN=HNRNPUL1 PE=1 SV=2	10	5	6	5	856	95.7	3.78
P56537	Eukaryotic translation initiation factor 6 OS=Homo sapiens OX=9606 GN=EIF6 PE=1 SV=1	17	2	3	2	245	26.6	3.78
Q9BXJ9	N-alpha-acetyltransferase 15, NatA auxiliary subunit OS=Homo sapiens OX=9606 GN=NAA15 PE=1 SV=1	2	1	1	1	866	101.2	3.77
Q0P6H9	Transmembrane protein 62 OS=Homo sapiens OX=9606 GN=TMEM62 PE=1 SV=1	3	1	2	1	643	73.1	3.76	4.28668e+06	4.00478e+06
Q9NS73	MAP3K12-binding inhibitory protein 1 OS=Homo sapiens OX=9606 GN=MBIP PE=1 SV=2	19	4	5	4	344	39.3	3.76	248292	377574
Q13765	Nascent polypeptide-associated complex subunit alpha OS=Homo sapiens OX=9606 GN=NACA PE=1 SV=1	13	2	3	2	215	23.4	3.75	666596	128969
O95456	Proteasome assembly chaperone 1 OS=Homo sapiens OX=9606 GN=PSMG1 PE=1 SV=1	5	1	1	1	288	32.8	3.7
Q96MT7	Cilia- and flagella-associated protein 44 OS=Homo sapiens OX=9606 GN=CFAP44 PE=1 SV=2	2	2	3	2	1854	213.7	3.7	439442	460802
Q9NWZ5	Uridine-cytidine kinase-like 1 OS=Homo sapiens OX=9606 GN=UCKL1 PE=1 SV=2	5	1	1	1	548	61.1	3.68	721764
Q14011	Cold-inducible RNA-binding protein OS=Homo sapiens OX=9606 GN=CIRBP PE=1 SV=1	34	4	4	4	172	18.6	3.68		645760
O14802	DNA-directed RNA polymerase III subunit RPC1 OS=Homo sapiens OX=9606 GN=POLR3A PE=1 SV=2	5	3	3	3	1390	155.5	3.67	956143
Q8TEQ6	Gem-associated protein 5 OS=Homo sapiens OX=9606 GN=GEMIN5 PE=1 SV=3	1	1	1	1	1508	168.5	3.66	594266	118652
Q13330	Metastasis-associated protein MTA1 OS=Homo sapiens OX=9606 GN=MTA1 PE=1 SV=2	5	2	2	1	715	80.7	3.65
Q8IXB1	DnaJ homolog subfamily C member 10 OS=Homo sapiens OX=9606 GN=DNAJC10 PE=1 SV=2	2	1	1	1	793	91	3.65	656396
Q92925	SWI/SNF-related matrix-associated actin-dependent regulator of chromatin subfamily D member 2 OS=Homo sapiens OX=9606 GN=SMARCD2 PE=1 SV=3	8	3	4	3	531	58.9	3.64	1.14111e+06	277765
P00387	NADH-cytochrome b5 reductase 3 OS=Homo sapiens OX=9606 GN=CYB5R3 PE=1 SV=3	6	1	1	1	301	34.2	3.64	1.1591e+06
Q9UKZ1	CCR4-NOT transcription complex subunit 11 OS=Homo sapiens OX=9606 GN=CNOT11 PE=1 SV=1	7	2	2	2	510	55.2	3.64	520242
O15530	3-phosphoinositide-dependent protein kinase 1 OS=Homo sapiens OX=9606 GN=PDPK1 PE=1 SV=1	3	1	1	1	556	63.1	3.63
Q86UE8	Serine/threonine-protein kinase tousled-like 2 OS=Homo sapiens OX=9606 GN=TLK2 PE=1 SV=2	3	2	2	2	772	87.6	3.59		240874
O43290	U4/U6.U5 tri-snRNP-associated protein 1 OS=Homo sapiens OX=9606 GN=SART1 PE=1 SV=1	5	2	3	2	800	90.2	3.59	123353	240408
P08758	Annexin A5 OS=Homo sapiens OX=9606 GN=ANXA5 PE=1 SV=2	5	1	1	1	320	35.9	3.56
Q99471	Prefoldin subunit 5 OS=Homo sapiens OX=9606 GN=PFDN5 PE=1 SV=2	29	4	6	4	154	17.3	3.53	278729	502893
Q96D71	RalBP1-associated Eps domain-containing protein 1 OS=Homo sapiens OX=9606 GN=REPS1 PE=1 SV=3	4	2	2	2	796	86.6	3.52	319068
Q5T8P6	RNA-binding protein 26 OS=Homo sapiens OX=9606 GN=RBM26 PE=1 SV=3	3	3	3	2	1007	113.5	3.51	310173	1.3671e+06
Q14684	Ribosomal RNA processing protein 1 homolog B OS=Homo sapiens OX=9606 GN=RRP1B PE=1 SV=3	7	4	4	4	758	84.4	3.5	137598	549746
Q08AM6	Protein VAC14 homolog OS=Homo sapiens OX=9606 GN=VAC14 PE=1 SV=1	3	2	2	2	782	87.9	3.5	103303	226276
P45880	Voltage-dependent anion-selective channel protein 2 OS=Homo sapiens OX=9606 GN=VDAC2 PE=1 SV=2	4	1	1	1	294	31.5	3.5	728257
Q9Y6Y0	Influenza virus NS1A-binding protein OS=Homo sapiens OX=9606 GN=IVNS1ABP PE=1 SV=3	3	1	1	1	642	71.7	3.5
P51809	Vesicle-associated membrane protein 7 OS=Homo sapiens OX=9606 GN=VAMP7 PE=1 SV=3	10	1	2	1	220	24.9	3.49
Q99720	Sigma non-opioid intracellular receptor 1 OS=Homo sapiens OX=9606 GN=SIGMAR1 PE=1 SV=1	15	1	1	1	223	25.1	3.49
P00747	Plasminogen OS=Homo sapiens OX=9606 GN=PLG PE=1 SV=2	1	1	3	1	810	90.5	3.48		747105
Q6ZSR9	Uncharacterized protein FLJ45252 OS=Homo sapiens OX=9606 PE=2 SV=2	5	1	2	1	355	38	3.48	490450	239748
P13798	Acylamino-acid-releasing enzyme OS=Homo sapiens OX=9606 GN=APEH PE=1 SV=4	2	1	1	1	732	81.2	3.47
P49366	Deoxyhypusine synthase OS=Homo sapiens OX=9606 GN=DHPS PE=1 SV=1	5	1	1	1	369	40.9	3.46
Q8NHH9	Atlastin-2 OS=Homo sapiens OX=9606 GN=ATL2 PE=1 SV=2	4	2	2	2	583	66.2	3.46	126903	231859
Q12768	WASH complex subunit 5 OS=Homo sapiens OX=9606 GN=WASHC5 PE=1 SV=1	2	2	2	2	1159	134.2	3.45	916281	81280.4
Q9Y6A4	Cilia- and flagella-associated protein 20 OS=Homo sapiens OX=9606 GN=CFAP20 PE=1 SV=1	15	1	1	1	193	22.8	3.44	1.80037e+06
Q9BZQ6	ER degradation-enhancing alpha-mannosidase-like protein 3 OS=Homo sapiens OX=9606 GN=EDEM3 PE=1 SV=2	1	1	2	1	932	104.6	3.43
Q13126	S-methyl-5'-thioadenosine phosphorylase OS=Homo sapiens OX=9606 GN=MTAP PE=1 SV=2	19	3	5	3	283	31.2	3.43	702242
Q9UK53	Inhibitor of growth protein 1 OS=Homo sapiens OX=9606 GN=ING1 PE=1 SV=2	5	1	1	1	422	46.7	3.43	164489	294972
Q8NC69	BTB/POZ domain-containing protein KCTD6 OS=Homo sapiens OX=9606 GN=KCTD6 PE=1 SV=2	6	1	1	1	237	27.6	3.42
P30566	Adenylosuccinate lyase OS=Homo sapiens OX=9606 GN=ADSL PE=1 SV=2	4	1	2	1	484	54.9	3.4
P21281	V-type proton ATPase subunit B, brain isoform OS=Homo sapiens OX=9606 GN=ATP6V1B2 PE=1 SV=3	4	2	5	2	511	56.5	3.39	502517	432722
Q07020	60S ribosomal protein L18 OS=Homo sapiens OX=9606 GN=RPL18 PE=1 SV=2	22	3	5	3	188	21.6	3.39	343942	850497
Q04837	Single-stranded DNA-binding protein, mitochondrial OS=Homo sapiens OX=9606 GN=SSBP1 PE=1 SV=1	20	2	2	2	148	17.2	3.39
Q14527	Helicase-like transcription factor OS=Homo sapiens OX=9606 GN=HLTF PE=1 SV=2	2	1	1	1	1009	113.9	3.38	454243
Q8IXK0	Polyhomeotic-like protein 2 OS=Homo sapiens OX=9606 GN=PHC2 PE=1 SV=1	3	1	1	1	858	90.7	3.37
O95777	U6 snRNA-associated Sm-like protein LSm8 OS=Homo sapiens OX=9606 GN=LSM8 PE=1 SV=3	24	2	2	2	96	10.4	3.37		267817
P26640	Valine--tRNA ligase OS=Homo sapiens OX=9606 GN=VARS1 PE=1 SV=4	1	1	1	1	1264	140.4	3.36	947706	171946
P51148	Ras-related protein Rab-5C OS=Homo sapiens OX=9606 GN=RAB5C PE=1 SV=2	6	1	3	1	216	23.5	3.36	460293
Q9NX24	H/ACA ribonucleoprotein complex subunit 2 OS=Homo sapiens OX=9606 GN=NHP2 PE=1 SV=1	21	1	1	1	153	17.2	3.36
Q7Z7C8	Transcription initiation factor TFIID subunit 8 OS=Homo sapiens OX=9606 GN=TAF8 PE=1 SV=1	14	2	2	2	310	34.2	3.36
Q6PGP7	Tetratricopeptide repeat protein 37 OS=Homo sapiens OX=9606 GN=TTC37 PE=1 SV=1	4	2	2	2	1564	175.4	3.35	2012591	2.19682e+06
O00165	HCLS1-associated protein X-1 OS=Homo sapiens OX=9606 GN=HAX1 PE=1 SV=2	34	6	6	6	279	31.6	3.33	1.32259e+06
Q9NTJ3	Structural maintenance of chromosomes protein 4 OS=Homo sapiens OX=9606 GN=SMC4 PE=1 SV=2	2	1	1	1	1288	147.1	3.33
O75175	CCR4-NOT transcription complex subunit 3 OS=Homo sapiens OX=9606 GN=CNOT3 PE=1 SV=1	2	1	1	1	753	81.8	3.32	61284
Q9UKX7	Nuclear pore complex protein Nup50 OS=Homo sapiens OX=9606 GN=NUP50 PE=1 SV=2	7	2	2	2	468	50.1	3.31		711430
Q8WXB1	Protein N-lysine methyltransferase METTL21A OS=Homo sapiens OX=9606 GN=METTL21A PE=1 SV=2	7	1	1	1	218	24.6	3.3	958394	171041
Q9P035	Very-long-chain (3R)-3-hydroxyacyl-CoA dehydratase 3 OS=Homo sapiens OX=9606 GN=HACD3 PE=1 SV=2	4	1	1	1	362	43.1	3.27	1.01521e+06
P21796	Voltage-dependent anion-selective channel protein 1 OS=Homo sapiens OX=9606 GN=VDAC1 PE=1 SV=2	8	2	2	2	283	30.8	3.26	471986
O15379	Histone deacetylase 3 OS=Homo sapiens OX=9606 GN=HDAC3 PE=1 SV=2	12	3	3	3	428	48.8	3.25	53438.9	383057
Q9H7L9	Sin3 histone deacetylase corepressor complex component SDS3 OS=Homo sapiens OX=9606 GN=SUDS3 PE=1 SV=2	11	2	2	2	328	38.1	3.25		212301
O75886	Signal transducing adapter molecule 2 OS=Homo sapiens OX=9606 GN=STAM2 PE=1 SV=1	4	1	1	1	525	58.1	3.24
O00232	26S proteasome non-ATPase regulatory subunit 12 OS=Homo sapiens OX=9606 GN=PSMD12 PE=1 SV=3	3	1	1	1	456	52.9	3.23	1.15456e+06	187256
Q96BD5	PHD finger protein 21A OS=Homo sapiens OX=9606 GN=PHF21A PE=1 SV=1	3	1	1	1	680	74.8	3.22
O60264	SWI/SNF-related matrix-associated actin-dependent regulator of chromatin subfamily A member 5 OS=Homo sapiens OX=9606 GN=SMARCA5 PE=1 SV=1	4	4	4	4	1052	121.8	3.21	284350	216460
Q92621	Nuclear pore complex protein Nup205 OS=Homo sapiens OX=9606 GN=NUP205 PE=1 SV=3	1	1	1	1	2012	227.8	3.19	762838
Q9P260	RAB11-binding protein RELCH OS=Homo sapiens OX=9606 GN=RELCH PE=1 SV=2	1	1	1	1	1216	134.5	3.18	539436	93766.7
O75348	V-type proton ATPase subunit G 1 OS=Homo sapiens OX=9606 GN=ATP6V1G1 PE=1 SV=3	26	2	3	2	118	13.7	3.17	72108	219341
Q8N5I9	Uncharacterized protein C12orf45 OS=Homo sapiens OX=9606 GN=C12orf45 PE=1 SV=2	9	1	1	1	185	20.1	3.17
O15355	Protein phosphatase 1G OS=Homo sapiens OX=9606 GN=PPM1G PE=1 SV=1	3	1	1	1	546	59.2	3.16	509158	120133
Q9NWA0	Mediator of RNA polymerase II transcription subunit 9 OS=Homo sapiens OX=9606 GN=MED9 PE=1 SV=1	16	1	1	1	146	16.4	3.16		430519
O43815	Striatin OS=Homo sapiens OX=9606 GN=STRN PE=1 SV=4	2	1	1	1	780	86.1	3.13
P63172	Dynein light chain Tctex-type 1 OS=Homo sapiens OX=9606 GN=DYNLT1 PE=1 SV=1	16	1	1	1	113	12.4	3.11	849161
O43242	26S proteasome non-ATPase regulatory subunit 3 OS=Homo sapiens OX=9606 GN=PSMD3 PE=1 SV=2	2	1	1	1	534	60.9	3.1
Q16543	Hsp90 co-chaperone Cdc37 OS=Homo sapiens OX=9606 GN=CDC37 PE=1 SV=1	6	1	1	1	378	44.4	3.09
Q9NYB9	Abl interactor 2 OS=Homo sapiens OX=9606 GN=ABI2 PE=1 SV=1	3	1	1	1	513	55.6	3.08
Q9BWH6	RNA polymerase II-associated protein 1 OS=Homo sapiens OX=9606 GN=RPAP1 PE=1 SV=3	4	3	3	3	1393	152.7	3.08	1.08845e+06	89102.4
O60828	Polyglutamine-binding protein 1 OS=Homo sapiens OX=9606 GN=PQBP1 PE=1 SV=1	5	1	1	1	265	30.5	3.07	21250.2	847384
Q9Y657	Spindlin-1 OS=Homo sapiens OX=9606 GN=SPIN1 PE=1 SV=3	10	2	3	2	262	29.6	3.07	74096.2	820161
P60174	Triosephosphate isomerase OS=Homo sapiens OX=9606 GN=TPI1 PE=1 SV=4	6	1	1	1	249	26.7	3.06	594194
Q8WUW1	Protein BRICK1 OS=Homo sapiens OX=9606 GN=BRK1 PE=1 SV=1	17	1	1	1	75	8.7	3.06	659345
O00487	26S proteasome non-ATPase regulatory subunit 14 OS=Homo sapiens OX=9606 GN=PSMD14 PE=1 SV=1	18	2	2	2	310	34.6	3.05	800232
P61026	Ras-related protein Rab-10 OS=Homo sapiens OX=9606 GN=RAB10 PE=1 SV=1	12	2	2	2	200	22.5	3.05	844302	68842.6
Q93034	Cullin-5 OS=Homo sapiens OX=9606 GN=CUL5 PE=1 SV=4	4	2	2	2	780	90.9	3.05		258928
P04844	Dolichyl-diphosphooligosaccharide--protein glycosyltransferase subunit 2 OS=Homo sapiens OX=9606 GN=RPN2 PE=1 SV=3	3	1	1	1	631	69.2	3.04	1701983
Q14674	Separin OS=Homo sapiens OX=9606 GN=ESPL1 PE=1 SV=3	2	2	2	2	2120	233	3.04
P52747	Zinc finger protein 143 OS=Homo sapiens OX=9606 GN=ZNF143 PE=1 SV=2	9	3	3	3	638	68.9	3.01	241122	641847
P31025	Lipocalin-1 OS=Homo sapiens OX=9606 GN=LCN1 PE=1 SV=1	6	1	1	1	176	19.2	2.98
Q9BRK0	Receptor expression-enhancing protein 2 OS=Homo sapiens OX=9606 GN=REEP2 PE=1 SV=2	10	1	1	1	252	28.2	2.97	239768
P52435	DNA-directed RNA polymerase II subunit RPB11-a OS=Homo sapiens OX=9606 GN=POLR2J PE=1 SV=1	15	1	1	1	117	13.3	2.96	1.02889e+06
Q9UIL1	Short coiled-coil protein OS=Homo sapiens OX=9606 GN=SCOC PE=1 SV=2	11	1	1	1	159	18	2.95
Q96BP2	Coiled-coil-helix-coiled-coil-helix domain-containing protein 1 OS=Homo sapiens OX=9606 GN=CHCHD1 PE=1 SV=1	13	1	2	1	118	13.5	2.94		316710
Q9HAJ7	Histone deacetylase complex subunit SAP30L OS=Homo sapiens OX=9606 GN=SAP30L PE=1 SV=1	15	2	2	2	183	20.9	2.91	42302.3	644613
O14976	Cyclin-G-associated kinase OS=Homo sapiens OX=9606 GN=GAK PE=1 SV=2	1	1	1	1	1311	143.1	2.91
Q9Y4L1	Hypoxia up-regulated protein 1 OS=Homo sapiens OX=9606 GN=HYOU1 PE=1 SV=1	3	1	1	1	999	111.3	2.89
P62877	E3 ubiquitin-protein ligase RBX1 OS=Homo sapiens OX=9606 GN=RBX1 PE=1 SV=1	19	1	1	1	108	12.3	2.89
Q6ZN17	Protein lin-28 homolog B OS=Homo sapiens OX=9606 GN=LIN28B PE=1 SV=1	10	2	2	2	250	27.1	2.88	346123	304929
P00403	Cytochrome c oxidase subunit 2 OS=Homo sapiens OX=9606 GN=MT-CO2 PE=1 SV=1	9	1	1	1	227	25.5	2.88
Q9Y5K5	Ubiquitin carboxyl-terminal hydrolase isozyme L5 OS=Homo sapiens OX=9606 GN=UCHL5 PE=1 SV=3	19	3	3	3	329	37.6	2.88	174941	359933
Q9Y5M8	Signal recognition particle receptor subunit beta OS=Homo sapiens OX=9606 GN=SRPRB PE=1 SV=3	8	1	1	1	271	29.7	2.88	1.18309e+06
Q14919	Dr1-associated corepressor OS=Homo sapiens OX=9606 GN=DRAP1 PE=1 SV=3	6	1	1	1	205	22.3	2.87	351132
P13797	Plastin-3 OS=Homo sapiens OX=9606 GN=PLS3 PE=1 SV=4	3	1	1	1	630	70.8	2.85
Q9H3N1	Thioredoxin-related transmembrane protein 1 OS=Homo sapiens OX=9606 GN=TMX1 PE=1 SV=1	5	1	1	1	280	31.8	2.85	1347789
P20839	Inosine-5'-monophosphate dehydrogenase 1 OS=Homo sapiens OX=9606 GN=IMPDH1 PE=1 SV=2	10	3	3	2	514	55.4	2.84
Q9NUU7	ATP-dependent RNA helicase DDX19A OS=Homo sapiens OX=9606 GN=DDX19A PE=1 SV=1	5	2	2	2	478	53.9	2.84	248184	207967
Q99707	Methionine synthase OS=Homo sapiens OX=9606 GN=MTR PE=1 SV=2	1	1	1	1	1265	140.4	2.84
P24666	Low molecular weight phosphotyrosine protein phosphatase OS=Homo sapiens OX=9606 GN=ACP1 PE=1 SV=3	14	2	3	2	158	18	2.83	12075.1	76466.1
P61604	10 kDa heat shock protein, mitochondrial OS=Homo sapiens OX=9606 GN=HSPE1 PE=1 SV=2	14	1	1	1	102	10.9	2.79
Q13895	Bystin OS=Homo sapiens OX=9606 GN=BYSL PE=1 SV=3	10	3	4	3	437	49.6	2.78	697176	65597.3
Q8N8R7	ARL14 effector protein OS=Homo sapiens OX=9606 GN=ARL14EP PE=1 SV=1	6	1	1	1	260	29.3	2.78
Q00587	Cdc42 effector protein 1 OS=Homo sapiens OX=9606 GN=CDC42EP1 PE=1 SV=1	9	2	2	2	391	40.3	2.77
O43264	Centromere/kinetochore protein zw10 homolog OS=Homo sapiens OX=9606 GN=ZW10 PE=1 SV=3	3	1	1	1	779	88.8	2.75
P05109	Protein S100-A8 OS=Homo sapiens OX=9606 GN=S100A8 PE=1 SV=1	26	2	2	2	93	10.8	2.75	87923.2	474717
Q96GC9	Vacuole membrane protein 1 OS=Homo sapiens OX=9606 GN=VMP1 PE=1 SV=1	7	1	1	1	406	46.2	2.74
Q9UJF2	Ras GTPase-activating protein nGAP OS=Homo sapiens OX=9606 GN=RASAL2 PE=1 SV=2	5	4	5	4	1139	128.5	2.74		352345
Q9NU22	Midasin OS=Homo sapiens OX=9606 GN=MDN1 PE=1 SV=2	0	1	1	1	5596	632.4	2.73
Q9BQ61	Telomerase RNA component interacting RNase OS=Homo sapiens OX=9606 GN=TRIR PE=1 SV=1	18	3	3	3	176	18.4	2.72	15225.8	717855
A1L0T0	2-hydroxyacyl-CoA lyase 2 OS=Homo sapiens OX=9606 GN=ILVBL PE=1 SV=2	3	1	1	1	632	67.8	2.71
P23258	Tubulin gamma-1 chain OS=Homo sapiens OX=9606 GN=TUBG1 PE=1 SV=2	4	1	1	1	451	51.1	2.71
Q9BY49	Peroxisomal trans-2-enoyl-CoA reductase OS=Homo sapiens OX=9606 GN=PECR PE=1 SV=2	12	2	2	2	303	32.5	2.7	167830	694586
Q7Z2W4	Zinc finger CCCH-type antiviral protein 1 OS=Homo sapiens OX=9606 GN=ZC3HAV1 PE=1 SV=3	2	1	2	1	902	101.4	2.7	101417	172664
O14776	Transcription elongation regulator 1 OS=Homo sapiens OX=9606 GN=TCERG1 PE=1 SV=2	3	3	4	3	1098	123.8	2.7	378583	433432
Q92572	AP-3 complex subunit sigma-1 OS=Homo sapiens OX=9606 GN=AP3S1 PE=1 SV=1	9	1	2	1	193	21.7	2.7	753825	151191
Q9ULR0	Pre-mRNA-splicing factor ISY1 homolog OS=Homo sapiens OX=9606 GN=ISY1 PE=1 SV=3	5	1	1	1	285	33	2.65	180054
O75674	TOM1-like protein 1 OS=Homo sapiens OX=9606 GN=TOM1L1 PE=1 SV=2	7	1	1	1	476	53	2.65
P62699	Protein yippee-like 5 OS=Homo sapiens OX=9606 GN=YPEL5 PE=1 SV=1	10	1	1	1	121	13.8	2.64	196564	196932
P15170	Eukaryotic peptide chain release factor GTP-binding subunit ERF3A OS=Homo sapiens OX=9606 GN=GSPT1 PE=1 SV=1	5	1	1	1	499	55.7	2.64	627393
Q96B26	Exosome complex component RRP43 OS=Homo sapiens OX=9606 GN=EXOSC8 PE=1 SV=1	4	1	2	1	276	30	2.64
P49643	DNA primase large subunit OS=Homo sapiens OX=9606 GN=PRIM2 PE=1 SV=2	3	1	1	1	509	58.8	2.64	638351
O76021	Ribosomal L1 domain-containing protein 1 OS=Homo sapiens OX=9606 GN=RSL1D1 PE=1 SV=3	4	1	1	1	490	54.9	2.64	404948
Q16527	Cysteine and glycine-rich protein 2 OS=Homo sapiens OX=9606 GN=CSRP2 PE=1 SV=3	7	1	1	1	193	20.9	2.63	234432	358659
Q16850	Lanosterol 14-alpha demethylase OS=Homo sapiens OX=9606 GN=CYP51A1 PE=1 SV=3	6	1	1	1	503	56.8	2.63
P33992	DNA replication licensing factor MCM5 OS=Homo sapiens OX=9606 GN=MCM5 PE=1 SV=5	4	2	4	2	734	82.2	2.63	867612
Q8IZ83	Aldehyde dehydrogenase family 16 member A1 OS=Homo sapiens OX=9606 GN=ALDH16A1 PE=1 SV=2	1	1	1	1	802	85.1	2.63	187748
Q15631	Translin OS=Homo sapiens OX=9606 GN=TSN PE=1 SV=1	18	2	2	2	228	26.2	2.63	124307	256094
Q9BSJ2	Gamma-tubulin complex component 2 OS=Homo sapiens OX=9606 GN=TUBGCP2 PE=1 SV=2	1	1	1	1	902	102.5	2.63	465898
P30101	Protein disulfide-isomerase A3 OS=Homo sapiens OX=9606 GN=PDIA3 PE=1 SV=4	5	1	1	1	505	56.7	2.62
Q9BVC6	Transmembrane protein 109 OS=Homo sapiens OX=9606 GN=TMEM109 PE=1 SV=1	5	1	1	1	243	26.2	2.62	3.00729e+06
Q9BTT0	Acidic leucine-rich nuclear phosphoprotein 32 family member E OS=Homo sapiens OX=9606 GN=ANP32E PE=1 SV=1	5	1	1	1	268	30.7	2.61
O75821	Eukaryotic translation initiation factor 3 subunit G OS=Homo sapiens OX=9606 GN=EIF3G PE=1 SV=2	4	1	2	1	320	35.6	2.61	187843	506262
Q8IW35	Centrosomal protein of 97 kDa OS=Homo sapiens OX=9606 GN=CEP97 PE=1 SV=1	3	2	2	2	865	96.9	2.6		97420.3
Q9NSI2	Protein FAM207A OS=Homo sapiens OX=9606 GN=FAM207A PE=1 SV=2	7	1	1	1	230	25.4	2.6
Q52LA3	Protein lin-52 homolog OS=Homo sapiens OX=9606 GN=LIN52 PE=1 SV=1	10	1	1	1	116	13	2.6		201286
Q96MX6	WD repeat-containing protein 92 OS=Homo sapiens OX=9606 GN=WDR92 PE=1 SV=1	15	3	3	3	357	39.7	2.59	1.0575e+06	182697
O95295	SNARE-associated protein Snapin OS=Homo sapiens OX=9606 GN=SNAPIN PE=1 SV=1	16	1	1	1	136	14.9	2.57
P62633	Cellular nucleic acid-binding protein OS=Homo sapiens OX=9606 GN=CNBP PE=1 SV=1	8	1	2	1	177	19.5	2.57	105527	239124
O15234	Protein CASC3 OS=Homo sapiens OX=9606 GN=CASC3 PE=1 SV=2	5	2	2	2	703	76.2	2.56	141923	287465
Q8TC12	Retinol dehydrogenase 11 OS=Homo sapiens OX=9606 GN=RDH11 PE=1 SV=2	5	1	1	1	318	35.4	2.54	957137	156026
O94826	Mitochondrial import receptor subunit TOM70 OS=Homo sapiens OX=9606 GN=TOMM70 PE=1 SV=1	6	2	2	2	608	67.4	2.53	93954.9	322711
O15047	Histone-lysine N-methyltransferase SETD1A OS=Homo sapiens OX=9606 GN=SETD1A PE=1 SV=3	1	1	1	1	1707	185.9	2.53
O75818	Ribonuclease P protein subunit p40 OS=Homo sapiens OX=9606 GN=RPP40 PE=1 SV=3	2	1	3	1	363	41.8	2.53	776134	623448
Q9ULJ3	Zinc finger and BTB domain-containing protein 21 OS=Homo sapiens OX=9606 GN=ZBTB21 PE=1 SV=2	8	4	4	4	1066	118.8	2.51		436112
P13807	Glycogen [starch] synthase, muscle OS=Homo sapiens OX=9606 GN=GYS1 PE=1 SV=2	2	1	1	1	737	83.7	2.5
Q9BVP2	Guanine nucleotide-binding protein-like 3 OS=Homo sapiens OX=9606 GN=GNL3 PE=1 SV=2	13	3	3	3	549	62	2.5
Q9H9F9	Actin-related protein 5 OS=Homo sapiens OX=9606 GN=ACTR5 PE=1 SV=2	5	1	1	1	607	68.3	2.48	608701
Q9BVK6	Transmembrane emp24 domain-containing protein 9 OS=Homo sapiens OX=9606 GN=TMED9 PE=1 SV=2	4	1	1	1	235	27.3	2.48	799128
P42684	Tyrosine-protein kinase ABL2 OS=Homo sapiens OX=9606 GN=ABL2 PE=1 SV=1	2	2	2	2	1182	128.3	2.47	501105	380936
P40938	Replication factor C subunit 3 OS=Homo sapiens OX=9606 GN=RFC3 PE=1 SV=2	7	2	4	2	356	40.5	2.47	829072	4.2531e+06
Q14249	Endonuclease G, mitochondrial OS=Homo sapiens OX=9606 GN=ENDOG PE=1 SV=4	4	1	1	1	297	32.6	2.46	347221
Q8IXS8	Protein FAM126B OS=Homo sapiens OX=9606 GN=FAM126B PE=1 SV=1	3	1	1	1	530	58.6	2.46
Q5T3I0	G patch domain-containing protein 4 OS=Homo sapiens OX=9606 GN=GPATCH4 PE=1 SV=2	2	1	1	1	446	50.4	2.45		171260
P09429	High mobility group protein B1 OS=Homo sapiens OX=9606 GN=HMGB1 PE=1 SV=3	7	1	1	1	215	24.9	2.45
Q8IXQ4	GPALPP motifs-containing protein 1 OS=Homo sapiens OX=9606 GN=GPALPP1 PE=1 SV=1	4	1	2	1	340	38.1	2.44	54422.9	209660
Q92600	CCR4-NOT transcription complex subunit 9 OS=Homo sapiens OX=9606 GN=CNOT9 PE=1 SV=1	8	1	1	1	299	33.6	2.44
Q70EL1	Inactive ubiquitin carboxyl-terminal hydrolase 54 OS=Homo sapiens OX=9606 GN=USP54 PE=1 SV=4	1	1	1	1	1684	187.3	2.44
P78316	Nucleolar protein 14 OS=Homo sapiens OX=9606 GN=NOP14 PE=1 SV=3	2	1	1	1	857	97.6	2.43		250242
P49642	DNA primase small subunit OS=Homo sapiens OX=9606 GN=PRIM1 PE=1 SV=1	9	2	2	2	420	49.9	2.43	185931
Q9UJX2	Cell division cycle protein 23 homolog OS=Homo sapiens OX=9606 GN=CDC23 PE=1 SV=3	5	1	1	1	597	68.8	2.43
Q14686	Nuclear receptor coactivator 6 OS=Homo sapiens OX=9606 GN=NCOA6 PE=1 SV=3	2	2	2	2	2063	219	2.42	107059	172050
Q8N0Y7	Probable phosphoglycerate mutase 4 OS=Homo sapiens OX=9606 GN=PGAM4 PE=3 SV=1	6	1	1	1	254	28.8	2.42	575106	124019
P42356	Phosphatidylinositol 4-kinase alpha OS=Homo sapiens OX=9606 GN=PI4KA PE=1 SV=4	1	2	2	2	2102	236.7	2.41	287050
O94864	STAGA complex 65 subunit gamma OS=Homo sapiens OX=9606 GN=SUPT7L PE=1 SV=1	3	1	1	1	414	46.2	2.41		397048
Q8N684	Cleavage and polyadenylation specificity factor subunit 7 OS=Homo sapiens OX=9606 GN=CPSF7 PE=1 SV=1	3	1	1	1	471	52	2.4		234611
P53621	Coatomer subunit alpha OS=Homo sapiens OX=9606 GN=COPA PE=1 SV=2	1	1	1	1	1224	138.3	2.38	245277
Q9NTJ5	Phosphatidylinositol-3-phosphatase SAC1 OS=Homo sapiens OX=9606 GN=SACM1L PE=1 SV=2	3	1	1	1	587	66.9	2.37
P27540	Aryl hydrocarbon receptor nuclear translocator OS=Homo sapiens OX=9606 GN=ARNT PE=1 SV=1	4	2	2	2	789	86.6	2.37
P63000	Ras-related C3 botulinum toxin substrate 1 OS=Homo sapiens OX=9606 GN=RAC1 PE=1 SV=1	19	3	3	3	192	21.4	2.37	210229	779181
Q9H7S9	Zinc finger protein 703 OS=Homo sapiens OX=9606 GN=ZNF703 PE=1 SV=1	3	1	1	1	590	58.2	2.37		252336
Q92615	La-related protein 4B OS=Homo sapiens OX=9606 GN=LARP4B PE=1 SV=3	2	1	1	1	738	80.5	2.36	324970
Q99627	COP9 signalosome complex subunit 8 OS=Homo sapiens OX=9606 GN=COPS8 PE=1 SV=1	7	1	1	1	209	23.2	2.36	211594	269703
Q8WXI9	Transcriptional repressor p66-beta OS=Homo sapiens OX=9606 GN=GATAD2B PE=1 SV=1	7	3	3	2	593	65.2	2.34	18732.2	119450
O00116	Alkyldihydroxyacetonephosphate synthase, peroxisomal OS=Homo sapiens OX=9606 GN=AGPS PE=1 SV=1	3	1	1	1	658	72.9	2.33
Q8N2S1	Latent-transforming growth factor beta-binding protein 4 OS=Homo sapiens OX=9606 GN=LTBP4 PE=1 SV=2	2	2	2	2	1624	173.3	2.32
Q9HCM7	Fibrosin-1-like protein OS=Homo sapiens OX=9606 GN=FBRSL1 PE=1 SV=4	2	1	1	1	1045	110.8	2.31
O75529	TAF5-like RNA polymerase II p300/CBP-associated factor-associated factor 65 kDa subunit 5L OS=Homo sapiens OX=9606 GN=TAF5L PE=1 SV=1	7	2	2	2	589	66.1	2.3	65058.4	94015.9
Q6P1L8	39S ribosomal protein L14, mitochondrial OS=Homo sapiens OX=9606 GN=MRPL14 PE=1 SV=1	19	3	3	3	145	15.9	2.29	151871	612903
P35611	Alpha-adducin OS=Homo sapiens OX=9606 GN=ADD1 PE=1 SV=2	2	1	1	1	737	80.9	2.29	4142324	238344
Q6WKZ4	Rab11 family-interacting protein 1 OS=Homo sapiens OX=9606 GN=RAB11FIP1 PE=1 SV=3	1	1	1	1	1283	137.1	2.28	289194	168549
Q32P44	Echinoderm microtubule-associated protein-like 3 OS=Homo sapiens OX=9606 GN=EML3 PE=1 SV=1	3	1	1	1	896	95.1	2.27
Q9UHY1	Nuclear receptor-binding protein OS=Homo sapiens OX=9606 GN=NRBP1 PE=1 SV=1	3	1	1	1	535	59.8	2.27	199132
Q93009	Ubiquitin carboxyl-terminal hydrolase 7 OS=Homo sapiens OX=9606 GN=USP7 PE=1 SV=2	3	2	2	2	1102	128.2	2.26	855980
P17480	Nucleolar transcription factor 1 OS=Homo sapiens OX=9606 GN=UBTF PE=1 SV=1	2	1	1	1	764	89.4	2.26		208022
Q9BVI4	Nucleolar complex protein 4 homolog OS=Homo sapiens OX=9606 GN=NOC4L PE=1 SV=1	8	2	3	2	516	58.4	2.26
Q9NPI6	mRNA-decapping enzyme 1A OS=Homo sapiens OX=9606 GN=DCP1A PE=1 SV=3	13	4	5	4	582	63.2	2.26	428915	1.03527e+06
Q9H0E9	Bromodomain-containing protein 8 OS=Homo sapiens OX=9606 GN=BRD8 PE=1 SV=2	3	3	3	3	1235	135.3	2.25	133748	124703
Q86YZ3	Hornerin OS=Homo sapiens OX=9606 GN=HRNR PE=1 SV=2	6	4	7	4	2850	282.2	2.25	13205.7	264948
P50750	Cyclin-dependent kinase 9 OS=Homo sapiens OX=9606 GN=CDK9 PE=1 SV=3	9	2	2	2	372	42.8	2.24	179406	167985
Q96AB3	Isochorismatase domain-containing protein 2 OS=Homo sapiens OX=9606 GN=ISOC2 PE=1 SV=1	11	1	1	1	205	22.3	2.23
A8MWX3	Putative WAS protein family homolog 4 OS=Homo sapiens OX=9606 GN=WASH4P PE=5 SV=1	3	1	1	1	477	51.6	2.23
P15336	Cyclic AMP-dependent transcription factor ATF-2 OS=Homo sapiens OX=9606 GN=ATF2 PE=1 SV=4	2	1	1	1	505	54.5	2.23	41977.8	170406
Q9GZZ1	N-alpha-acetyltransferase 50 OS=Homo sapiens OX=9606 GN=NAA50 PE=1 SV=1	17	2	2	2	169	19.4	2.22	369030	712187
P28749	Retinoblastoma-like protein 1 OS=Homo sapiens OX=9606 GN=RBL1 PE=1 SV=3	2	1	1	1	1068	120.8	2.22
Q96A73	Putative monooxygenase p33MONOX OS=Homo sapiens OX=9606 GN=KIAA1191 PE=1 SV=1	5	1	1	1	305	33.2	2.22		274586
Q7Z4W1	L-xylulose reductase OS=Homo sapiens OX=9606 GN=DCXR PE=1 SV=2	4	1	1	1	244	25.9	2.22	545620	152209
Q5JTH9	RRP12-like protein OS=Homo sapiens OX=9606 GN=RRP12 PE=1 SV=2	2	2	2	2	1297	143.6	2.22	181909	101589
Q96CS3	FAS-associated factor 2 OS=Homo sapiens OX=9606 GN=FAF2 PE=1 SV=2	4	1	1	1	445	52.6	2.2
P50851	Lipopolysaccharide-responsive and beige-like anchor protein OS=Homo sapiens OX=9606 GN=LRBA PE=1 SV=4	0	1	1	1	2863	318.9	2.2
Q12824	SWI/SNF-related matrix-associated actin-dependent regulator of chromatin subfamily B member 1 OS=Homo sapiens OX=9606 GN=SMARCB1 PE=1 SV=2	9	2	2	2	385	44.1	2.2
O95487	Protein transport protein Sec24B OS=Homo sapiens OX=9606 GN=SEC24B PE=1 SV=2	3	2	2	2	1268	137.3	2.19	171527	285846
Q6ZN57	Zinc finger protein 2 homolog OS=Homo sapiens OX=9606 GN=ZFP2 PE=1 SV=1	3	1	2	1	461	52.7	2.19	90252.4	460644
Q68EM7	Rho GTPase-activating protein 17 OS=Homo sapiens OX=9606 GN=ARHGAP17 PE=1 SV=1	6	3	3	3	881	95.4	2.18	931618	334637
P67812	Signal peptidase complex catalytic subunit SEC11A OS=Homo sapiens OX=9606 GN=SEC11A PE=1 SV=1	7	1	1	1	179	20.6	2.18
O60869	Endothelial differentiation-related factor 1 OS=Homo sapiens OX=9606 GN=EDF1 PE=1 SV=1	19	2	2	2	148	16.4	2.18	356354	519266
Q04323	UBX domain-containing protein 1 OS=Homo sapiens OX=9606 GN=UBXN1 PE=1 SV=2	9	1	1	1	297	33.3	2.17
P46937	Transcriptional coactivator YAP1 OS=Homo sapiens OX=9606 GN=YAP1 PE=1 SV=2	2	1	1	1	504	54.4	2.17	192173	339895
Q6PK04	Coiled-coil domain-containing protein 137 OS=Homo sapiens OX=9606 GN=CCDC137 PE=1 SV=1	4	1	1	1	289	33.2	2.17	187688	184038
Q96JI7	Spatacsin OS=Homo sapiens OX=9606 GN=SPG11 PE=1 SV=3	1	1	1	1	2443	278.7	2.16
P51530	DNA replication ATP-dependent helicase/nuclease DNA2 OS=Homo sapiens OX=9606 GN=DNA2 PE=1 SV=3	3	2	2	2	1060	120.3	2.16	373195	770824
P15104	Glutamine synthetase OS=Homo sapiens OX=9606 GN=GLUL PE=1 SV=4	12	2	2	2	373	42	2.16	44738.4	75649.2
O75909	Cyclin-K OS=Homo sapiens OX=9606 GN=CCNK PE=1 SV=2	3	1	1	1	580	64.2	2.15	206572	418437
P36954	DNA-directed RNA polymerase II subunit RPB9 OS=Homo sapiens OX=9606 GN=POLR2I PE=1 SV=1	25	2	2	2	125	14.5	2.14	45742.1	223331
Q9UNP9	Peptidyl-prolyl cis-trans isomerase E OS=Homo sapiens OX=9606 GN=PPIE PE=1 SV=1	3	1	1	1	301	33.4	2.14		461607
P08195	4F2 cell-surface antigen heavy chain OS=Homo sapiens OX=9606 GN=SLC3A2 PE=1 SV=3	2	1	1	1	630	68	2.14	368057
O95684	Centrosomal protein 43 OS=Homo sapiens OX=9606 GN=CEP43 PE=1 SV=1	3	1	1	1	399	43	2.14	17893.2	196790
Q70E73	Ras-associated and pleckstrin homology domains-containing protein 1 OS=Homo sapiens OX=9606 GN=RAPH1 PE=1 SV=3	1	1	1	1	1250	135.2	2.14
Q8N8A2	Serine/threonine-protein phosphatase 6 regulatory ankyrin repeat subunit B OS=Homo sapiens OX=9606 GN=ANKRD44 PE=1 SV=3	2	2	2	1	993	107.5	2.13		106438
Q9BXX3	Ankyrin repeat domain-containing protein 30A OS=Homo sapiens OX=9606 GN=ANKRD30A PE=1 SV=3	2	1	1	1	1397	158.7	2.12
Q8TDP1	Ribonuclease H2 subunit C OS=Homo sapiens OX=9606 GN=RNASEH2C PE=1 SV=1	9	1	1	1	164	17.8	2.12
P41567	Eukaryotic translation initiation factor 1 OS=Homo sapiens OX=9606 GN=EIF1 PE=1 SV=1	30	1	1	1	113	12.7	2.12
Q15543	Transcription initiation factor TFIID subunit 13 OS=Homo sapiens OX=9606 GN=TAF13 PE=1 SV=1	9	1	1	1	124	14.3	2.12	552378
P46459	Vesicle-fusing ATPase OS=Homo sapiens OX=9606 GN=NSF PE=1 SV=3	3	2	2	2	744	82.5	2.1	250788	288251
P20645	Cation-dependent mannose-6-phosphate receptor OS=Homo sapiens OX=9606 GN=M6PR PE=1 SV=1	5	1	1	1	277	31	2.1
P35250	Replication factor C subunit 2 OS=Homo sapiens OX=9606 GN=RFC2 PE=1 SV=3	10	2	2	2	354	39.1	2.1
P61201	COP9 signalosome complex subunit 2 OS=Homo sapiens OX=9606 GN=COPS2 PE=1 SV=1	2	1	1	1	443	51.6	2.09	536425
O14545	TRAF-type zinc finger domain-containing protein 1 OS=Homo sapiens OX=9606 GN=TRAFD1 PE=1 SV=1	2	1	1	1	582	64.8	2.09	126306	397072
Q96FZ2	Abasic site processing protein HMCES OS=Homo sapiens OX=9606 GN=HMCES PE=1 SV=1	17	4	4	4	354	40.5	2.08	323666	312774
Q9BRK5	45 kDa calcium-binding protein OS=Homo sapiens OX=9606 GN=SDF4 PE=1 SV=1	5	1	2	1	362	41.8	2.08
P35613	Basigin OS=Homo sapiens OX=9606 GN=BSG PE=1 SV=2	4	1	1	1	385	42.2	2.07
P52926	High mobility group protein HMGI-C OS=Homo sapiens OX=9606 GN=HMGA2 PE=1 SV=1	21	1	1	1	109	11.8	2.07	113854	1216542
O43865	S-adenosylhomocysteine hydrolase-like protein 1 OS=Homo sapiens OX=9606 GN=AHCYL1 PE=1 SV=2	2	1	1	1	530	58.9	2.06
Q9P270	SLAIN motif-containing protein 2 OS=Homo sapiens OX=9606 GN=SLAIN2 PE=1 SV=2	3	1	1	1	581	62.5	2.06
Q8IVD9	NudC domain-containing protein 3 OS=Homo sapiens OX=9606 GN=NUDCD3 PE=1 SV=3	11	2	2	2	361	40.8	2.05
P05114	Non-histone chromosomal protein HMG-14 OS=Homo sapiens OX=9606 GN=HMGN1 PE=1 SV=3	14	1	4	1	100	10.7	2.05	532534	154544
O14617	AP-3 complex subunit delta-1 OS=Homo sapiens OX=9606 GN=AP3D1 PE=1 SV=1	1	1	1	1	1153	130.1	2.05
O43318	Mitogen-activated protein kinase kinase kinase 7 OS=Homo sapiens OX=9606 GN=MAP3K7 PE=1 SV=1	2	1	1	1	606	67.2	2.05		197619
Q9UEG4	Zinc finger protein 629 OS=Homo sapiens OX=9606 GN=ZNF629 PE=1 SV=2	3	2	2	2	869	96.6	2.04	734498	185570
Q96SB4	SRSF protein kinase 1 OS=Homo sapiens OX=9606 GN=SRPK1 PE=1 SV=2	2	1	1	1	655	74.3	2.04	648550
Q9BPX5	Actin-related protein 2/3 complex subunit 5-like protein OS=Homo sapiens OX=9606 GN=ARPC5L PE=1 SV=1	14	1	1	1	153	16.9	2.04	629056	392302
Q9H2P0	Activity-dependent neuroprotector homeobox protein OS=Homo sapiens OX=9606 GN=ADNP PE=1 SV=1	1	1	1	1	1102	123.5	2.04	73930.5	222358
Q13427	Peptidyl-prolyl cis-trans isomerase G OS=Homo sapiens OX=9606 GN=PPIG PE=1 SV=2	3	2	2	2	754	88.6	2.03	348231	190017
Q68DY9	Zinc finger protein 772 OS=Homo sapiens OX=9606 GN=ZNF772 PE=1 SV=2	2	1	2	1	489	55.3	2.02		95381
Q6ZTU2	Putative EP400-like protein OS=Homo sapiens OX=9606 GN=EP400P1 PE=5 SV=2	2	1	1	1	488	51.7	2.02	62540.8	187275
Q14CW9	Ataxin-7-like protein 3 OS=Homo sapiens OX=9606 GN=ATXN7L3 PE=1 SV=1	5	1	1	1	347	38.6	2.01
P06756	Integrin alpha-V OS=Homo sapiens OX=9606 GN=ITGAV PE=1 SV=2	1	1	1	1	1048	116	2.01		364737
Q8WW22	DnaJ homolog subfamily A member 4 OS=Homo sapiens OX=9606 GN=DNAJA4 PE=1 SV=1	4	2	2	2	397	44.8	2.01	81674.7	328403
O43175	D-3-phosphoglycerate dehydrogenase OS=Homo sapiens OX=9606 GN=PHGDH PE=1 SV=4	10	4	5	4	533	56.6	2	532132
P55081	Microfibrillar-associated protein 1 OS=Homo sapiens OX=9606 GN=MFAP1 PE=1 SV=2	3	1	1	1	439	51.9	2
Q13206	Probable ATP-dependent RNA helicase DDX10 OS=Homo sapiens OX=9606 GN=DDX10 PE=1 SV=2	1	1	1	1	875	100.8	1.98	850847	354640
Q16836	Hydroxyacyl-coenzyme A dehydrogenase, mitochondrial OS=Homo sapiens OX=9606 GN=HADH PE=1 SV=3	4	1	1	1	314	34.3	1.98	456595	374051
Q9UK76	Jupiter microtubule associated homolog 1 OS=Homo sapiens OX=9606 GN=JPT1 PE=1 SV=3	10	1	1	1	154	16	1.97	114965
P12004	Proliferating cell nuclear antigen OS=Homo sapiens OX=9606 GN=PCNA PE=1 SV=1	8	1	1	1	261	28.8	1.97
Q13595	Transformer-2 protein homolog alpha OS=Homo sapiens OX=9606 GN=TRA2A PE=1 SV=1	4	1	1	1	282	32.7	1.96
Q01518	Adenylyl cyclase-associated protein 1 OS=Homo sapiens OX=9606 GN=CAP1 PE=1 SV=5	3	1	1	1	475	51.9	1.96
Q9NX58	Cell growth-regulating nucleolar protein OS=Homo sapiens OX=9606 GN=LYAR PE=1 SV=2	4	1	2	1	379	43.6	1.96		296104
Q7Z589	BRCA2-interacting transcriptional repressor EMSY OS=Homo sapiens OX=9606 GN=EMSY PE=1 SV=2	1	1	1	1	1322	141.4	1.96	574488
P31930	Cytochrome b-c1 complex subunit 1, mitochondrial OS=Homo sapiens OX=9606 GN=UQCRC1 PE=1 SV=3	4	1	1	1	480	52.6	1.95
O94763	Unconventional prefoldin RPB5 interactor 1 OS=Homo sapiens OX=9606 GN=URI1 PE=1 SV=3	5	2	3	2	535	59.8	1.95	83796.4	94307.5
Q9NZN8	CCR4-NOT transcription complex subunit 2 OS=Homo sapiens OX=9606 GN=CNOT2 PE=1 SV=1	12	3	4	3	540	59.7	1.95	330889	258574
P51532	Transcription activator BRG1 OS=Homo sapiens OX=9606 GN=SMARCA4 PE=1 SV=2	1	1	2	1	1647	184.5	1.95
Q9ULL5	Proline-rich protein 12 OS=Homo sapiens OX=9606 GN=PRR12 PE=1 SV=3	1	2	2	2	2036	210.9	1.95	39920.3	307985
Q8IZD4	mRNA-decapping enzyme 1B OS=Homo sapiens OX=9606 GN=DCP1B PE=1 SV=2	2	1	1	1	617	67.7	1.94	252360
P51784	Ubiquitin carboxyl-terminal hydrolase 11 OS=Homo sapiens OX=9606 GN=USP11 PE=1 SV=3	1	1	1	1	963	109.7	1.94	313298
Q01469	Fatty acid-binding protein 5 OS=Homo sapiens OX=9606 GN=FABP5 PE=1 SV=3	7	1	1	1	135	15.2	1.94		160782
Q13257	Mitotic spindle assembly checkpoint protein MAD2A OS=Homo sapiens OX=9606 GN=MAD2L1 PE=1 SV=1	10	2	2	2	205	23.5	1.94		342339
P78362	SRSF protein kinase 2 OS=Homo sapiens OX=9606 GN=SRPK2 PE=1 SV=3	2	1	1	1	688	77.5	1.94	325002
O60563	Cyclin-T1 OS=Homo sapiens OX=9606 GN=CCNT1 PE=1 SV=1	6	3	3	3	726	80.6	1.93	143079	414356
P24752	Acetyl-CoA acetyltransferase, mitochondrial OS=Homo sapiens OX=9606 GN=ACAT1 PE=1 SV=1	4	1	1	1	427	45.2	1.92
Q14978	Nucleolar and coiled-body phosphoprotein 1 OS=Homo sapiens OX=9606 GN=NOLC1 PE=1 SV=2	3	2	2	2	699	73.6	1.92	26029.6	372681
Q69YQ0	Cytospin-A OS=Homo sapiens OX=9606 GN=SPECC1L PE=1 SV=2	1	1	1	1	1117	124.5	1.91
P28799	Progranulin OS=Homo sapiens OX=9606 GN=GRN PE=1 SV=2	3	1	3	1	593	63.5	1.91	126504	676676
P49006	MARCKS-related protein OS=Homo sapiens OX=9606 GN=MARCKSL1 PE=1 SV=2	11	2	4	2	195	19.5	1.9	88885.7	470969
Q00534	Cyclin-dependent kinase 6 OS=Homo sapiens OX=9606 GN=CDK6 PE=1 SV=1	5	1	1	1	326	36.9	1.9
Q8NEF9	Serum response factor-binding protein 1 OS=Homo sapiens OX=9606 GN=SRFBP1 PE=1 SV=1	3	1	1	1	429	48.6	1.89		16675445
P02788	Lactotransferrin OS=Homo sapiens OX=9606 GN=LTF PE=1 SV=6	1	1	1	1	710	78.1	1.89		232912
Q12931	Heat shock protein 75 kDa, mitochondrial OS=Homo sapiens OX=9606 GN=TRAP1 PE=1 SV=3	2	1	1	1	704	80.1	1.88
Q9NR33	DNA polymerase epsilon subunit 4 OS=Homo sapiens OX=9606 GN=POLE4 PE=1 SV=2	18	1	1	1	117	12.2	1.88
P78318	Immunoglobulin-binding protein 1 OS=Homo sapiens OX=9606 GN=IGBP1 PE=1 SV=1	4	1	1	1	339	39.2	1.88	449151
Q9UHR5	SAP30-binding protein OS=Homo sapiens OX=9606 GN=SAP30BP PE=1 SV=1	7	2	3	2	308	33.9	1.88	392501	440377
Q9H9A5	CCR4-NOT transcription complex subunit 10 OS=Homo sapiens OX=9606 GN=CNOT10 PE=1 SV=1	6	3	3	3	744	82.3	1.88	1.19429e+06	249014
Q14296	Fas-activated serine/threonine kinase OS=Homo sapiens OX=9606 GN=FASTK PE=1 SV=1	1	1	1	1	549	61.1	1.87	148622	598870
Q04206	Transcription factor p65 OS=Homo sapiens OX=9606 GN=RELA PE=1 SV=2	2	1	1	1	551	60.2	1.87	52903.1	161405
Q14677	Clathrin interactor 1 OS=Homo sapiens OX=9606 GN=CLINT1 PE=1 SV=1	6	2	2	2	625	68.2	1.87	113742
Q14739	Delta(14)-sterol reductase LBR OS=Homo sapiens OX=9606 GN=LBR PE=1 SV=2	2	1	1	1	615	70.7	1.87
Q9Y5Q9	General transcription factor 3C polypeptide 3 OS=Homo sapiens OX=9606 GN=GTF3C3 PE=1 SV=1	2	1	1	1	886	101.2	1.86	44767.9	45075.5
Q9BTX1	Nucleoporin NDC1 OS=Homo sapiens OX=9606 GN=NDC1 PE=1 SV=2	3	1	1	1	674	76.3	1.86	350699
P51153	Ras-related protein Rab-13 OS=Homo sapiens OX=9606 GN=RAB13 PE=1 SV=1	12	2	2	2	203	22.8	1.86	27842.1	96400.2
P37840	Alpha-synuclein OS=Homo sapiens OX=9606 GN=SNCA PE=1 SV=1	28	2	2	2	140	14.5	1.85
P54920	Alpha-soluble NSF attachment protein OS=Homo sapiens OX=9606 GN=NAPA PE=1 SV=3	5	1	1	1	295	33.2	1.85
Q9UHD1	Cysteine and histidine-rich domain-containing protein 1 OS=Homo sapiens OX=9606 GN=CHORDC1 PE=1 SV=2	10	3	4	3	332	37.5	1.85	629421	442467
O14773	Tripeptidyl-peptidase 1 OS=Homo sapiens OX=9606 GN=TPP1 PE=1 SV=2	2	1	1	1	563	61.2	1.85
Q6P5R6	60S ribosomal protein L22-like 1 OS=Homo sapiens OX=9606 GN=RPL22L1 PE=1 SV=2	10	1	1	1	122	14.6	1.84
Q9UBQ5	Eukaryotic translation initiation factor 3 subunit K OS=Homo sapiens OX=9606 GN=EIF3K PE=1 SV=1	7	1	2	1	218	25	1.83	501814	536642
P11831	Serum response factor OS=Homo sapiens OX=9606 GN=SRF PE=1 SV=1	2	1	1	1	508	51.6	1.83
P09884	DNA polymerase alpha catalytic subunit OS=Homo sapiens OX=9606 GN=POLA1 PE=1 SV=2	1	1	1	1	1462	165.8	1.83
Q6UXX5	Inter-alpha-trypsin inhibitor heavy chain H6 OS=Homo sapiens OX=9606 GN=ITIH6 PE=1 SV=1	1	1	1	1	1313	143.1	1.82
Q9H910	Jupiter microtubule associated homolog 2 OS=Homo sapiens OX=9606 GN=JPT2 PE=1 SV=1	8	1	1	1	190	20.1	1.81
Q14181	DNA polymerase alpha subunit B OS=Homo sapiens OX=9606 GN=POLA2 PE=1 SV=2	2	1	1	1	598	65.9	1.81	147722
Q9Y314	Nitric oxide synthase-interacting protein OS=Homo sapiens OX=9606 GN=NOSIP PE=1 SV=1	5	1	1	1	301	33.2	1.8	43543.4	178053
P49721	Proteasome subunit beta type-2 OS=Homo sapiens OX=9606 GN=PSMB2 PE=1 SV=1	5	1	1	1	201	22.8	1.8
Q9HDC9	Adipocyte plasma membrane-associated protein OS=Homo sapiens OX=9606 GN=APMAP PE=1 SV=2	3	1	1	1	416	46.5	1.79
Q8IU81	Interferon regulatory factor 2-binding protein 1 OS=Homo sapiens OX=9606 GN=IRF2BP1 PE=1 SV=1	6	2	2	2	584	61.6	1.79	1.08136e+06	3.75941e+06
Q9NQW6	Anillin OS=Homo sapiens OX=9606 GN=ANLN PE=1 SV=2	1	1	1	1	1124	124.1	1.79
Q3KQU3	MAP7 domain-containing protein 1 OS=Homo sapiens OX=9606 GN=MAP7D1 PE=1 SV=1	2	2	2	2	841	92.8	1.79	482341	1380998
Q9UK99	F-box only protein 3 OS=Homo sapiens OX=9606 GN=FBXO3 PE=1 SV=3	4	1	1	1	471	54.5	1.78
Q9UJU6	Drebrin-like protein OS=Homo sapiens OX=9606 GN=DBNL PE=1 SV=1	4	1	1	1	430	48.2	1.78
Q9UKJ3	G patch domain-containing protein 8 OS=Homo sapiens OX=9606 GN=GPATCH8 PE=1 SV=2	1	1	1	1	1502	164.1	1.77
Q96L91	E1A-binding protein p400 OS=Homo sapiens OX=9606 GN=EP400 PE=1 SV=4	1	1	1	1	3159	343.3	1.76
O95197	Reticulon-3 OS=Homo sapiens OX=9606 GN=RTN3 PE=1 SV=2	1	2	2	2	1032	112.5	1.76	325267	337296
Q96JB2	Conserved oligomeric Golgi complex subunit 3 OS=Homo sapiens OX=9606 GN=COG3 PE=1 SV=3	2	1	1	1	828	94	1.76
Q53F19	Nuclear cap-binding protein subunit 3 OS=Homo sapiens OX=9606 GN=NCBP3 PE=1 SV=2	4	2	2	2	620	70.5	1.75		230256
Q8IXM2	Chromatin complexes subunit BAP18 OS=Homo sapiens OX=9606 GN=BAP18 PE=1 SV=1	12	1	1	1	172	17.9	1.75
Q14161	ARF GTPase-activating protein GIT2 OS=Homo sapiens OX=9606 GN=GIT2 PE=1 SV=2	2	1	1	1	759	84.5	1.75		120824
Q9UHV7	Mediator of RNA polymerase II transcription subunit 13 OS=Homo sapiens OX=9606 GN=MED13 PE=1 SV=3	2	2	2	2	2174	239.1	1.75
Q9NRY4	Rho GTPase-activating protein 35 OS=Homo sapiens OX=9606 GN=ARHGAP35 PE=1 SV=3	1	1	1	1	1499	170.4	1.74
Q96AE4	Far upstream element-binding protein 1 OS=Homo sapiens OX=9606 GN=FUBP1 PE=1 SV=3	5	2	2	2	644	67.5	1.73
P05023	Sodium/potassium-transporting ATPase subunit alpha-1 OS=Homo sapiens OX=9606 GN=ATP1A1 PE=1 SV=1	1	1	1	1	1023	112.8	1.73
Q02086	Transcription factor Sp2 OS=Homo sapiens OX=9606 GN=SP2 PE=1 SV=3	3	1	1	1	613	64.9	1.73
Q15054	DNA polymerase delta subunit 3 OS=Homo sapiens OX=9606 GN=POLD3 PE=1 SV=2	5	2	2	2	466	51.4	1.73
P05198	Eukaryotic translation initiation factor 2 subunit 1 OS=Homo sapiens OX=9606 GN=EIF2S1 PE=1 SV=3	6	1	1	1	315	36.1	1.72
O14974	Protein phosphatase 1 regulatory subunit 12A OS=Homo sapiens OX=9606 GN=PPP1R12A PE=1 SV=1	5	4	4	4	1030	115.2	1.72	910140	782627
Q5D862	Filaggrin-2 OS=Homo sapiens OX=9606 GN=FLG2 PE=1 SV=1	3	3	4	3	2391	247.9	1.72	205247	155937
Q16769	Glutaminyl-peptide cyclotransferase OS=Homo sapiens OX=9606 GN=QPCT PE=1 SV=1	3	1	1	1	361	40.9	1.71	59483.7	338916
O15226	NF-kappa-B-repressing factor OS=Homo sapiens OX=9606 GN=NKRF PE=1 SV=2	2	1	1	1	690	77.6	1.71	49192.1	136273
P62312	U6 snRNA-associated Sm-like protein LSm6 OS=Homo sapiens OX=9606 GN=LSM6 PE=1 SV=1	28	2	2	2	80	9.1	1.71	125018	378871
P09110	3-ketoacyl-CoA thiolase, peroxisomal OS=Homo sapiens OX=9606 GN=ACAA1 PE=1 SV=2	2	1	1	1	424	44.3	1.7	237356	211762
Q96T58	Msx2-interacting protein OS=Homo sapiens OX=9606 GN=SPEN PE=1 SV=1	0	1	1	1	3664	402	1.7
Q13685	Angio-associated migratory cell protein OS=Homo sapiens OX=9606 GN=AAMP PE=1 SV=2	3	1	1	1	434	46.7	1.7
Q12926	ELAV-like protein 2 OS=Homo sapiens OX=9606 GN=ELAVL2 PE=1 SV=2	5	1	1	1	359	39.5	1.69
Q53H96	Pyrroline-5-carboxylate reductase 3 OS=Homo sapiens OX=9606 GN=PYCR3 PE=1 SV=3	22	4	4	4	274	28.6	1.68	493391	457863
Q96S59	Ran-binding protein 9 OS=Homo sapiens OX=9606 GN=RANBP9 PE=1 SV=1	2	1	1	1	729	77.8	1.67	128968
P18754	Regulator of chromosome condensation OS=Homo sapiens OX=9606 GN=RCC1 PE=1 SV=1	4	1	1	1	421	44.9	1.67
P49756	RNA-binding protein 25 OS=Homo sapiens OX=9606 GN=RBM25 PE=1 SV=3	5	3	3	3	843	100.1	1.67		129965
Q00765	Receptor expression-enhancing protein 5 OS=Homo sapiens OX=9606 GN=REEP5 PE=1 SV=3	6	2	2	2	189	21.5	1.67	747862	805320
O15126	Secretory carrier-associated membrane protein 1 OS=Homo sapiens OX=9606 GN=SCAMP1 PE=1 SV=2	15	2	2	2	338	37.9	1.66	226275
Q9UHI6	Probable ATP-dependent RNA helicase DDX20 OS=Homo sapiens OX=9606 GN=DDX20 PE=1 SV=2	2	1	1	1	824	92.2	1.66
P20700	Lamin-B1 OS=Homo sapiens OX=9606 GN=LMNB1 PE=1 SV=2	9	3	3	3	586	66.4	1.66	585776	201820
O95754	Semaphorin-4F OS=Homo sapiens OX=9606 GN=SEMA4F PE=2 SV=2	1	1	3	1	770	83.5	1.66	644274	1.4609e+06
Q6DD88	Atlastin-3 OS=Homo sapiens OX=9606 GN=ATL3 PE=1 SV=1	7	3	4	3	541	60.5	1.66	204676	203410
P57740	Nuclear pore complex protein Nup107 OS=Homo sapiens OX=9606 GN=NUP107 PE=1 SV=1	4	2	2	2	925	106.3	1.66	165681	390419
Q99575	Ribonucleases P/MRP protein subunit POP1 OS=Homo sapiens OX=9606 GN=POP1 PE=1 SV=2	1	1	1	1	1024	114.6	1.66
Q92560	Ubiquitin carboxyl-terminal hydrolase BAP1 OS=Homo sapiens OX=9606 GN=BAP1 PE=1 SV=2	2	1	1	1	729	80.3	1.65
O14910	Protein lin-7 homolog A OS=Homo sapiens OX=9606 GN=LIN7A PE=1 SV=2	7	1	1	1	233	26	1.65	84047.7	206061
Q9UKA9	Polypyrimidine tract-binding protein 2 OS=Homo sapiens OX=9606 GN=PTBP2 PE=1 SV=1	2	1	2	1	531	57.5	1.65		546581
O95486	Protein transport protein Sec24A OS=Homo sapiens OX=9606 GN=SEC24A PE=1 SV=2	1	1	1	1	1093	119.7	1.65
A2RUR9	Coiled-coil domain-containing protein 144A OS=Homo sapiens OX=9606 GN=CCDC144A PE=2 SV=1	1	1	2	1	1427	165	1.65		306166
O95619	YEATS domain-containing protein 4 OS=Homo sapiens OX=9606 GN=YEATS4 PE=1 SV=1	10	2	2	2	227	26.5	1.64	240446	537885
B9A064	Immunoglobulin lambda-like polypeptide 5 OS=Homo sapiens OX=9606 GN=IGLL5 PE=2 SV=2	7	1	1	1	214	23	1.64	62889.2	195663
Q9ULH7	Myocardin-related transcription factor B OS=Homo sapiens OX=9606 GN=MRTFB PE=1 SV=3	1	1	1	1	1088	118.1	1.64
P09683	Secretin OS=Homo sapiens OX=9606 GN=SCT PE=1 SV=2	7	1	5	1	121	13	1.63	6.76338e+06	24831034
Q99959	Plakophilin-2 OS=Homo sapiens OX=9606 GN=PKP2 PE=1 SV=2	6	4	4	4	881	97.4	1.63	72927.8	302361
O75717	WD repeat and HMG-box DNA-binding protein 1 OS=Homo sapiens OX=9606 GN=WDHD1 PE=1 SV=1	1	1	2	1	1129	125.9	1.62	71678.5	302251
P31153	S-adenosylmethionine synthase isoform type-2 OS=Homo sapiens OX=9606 GN=MAT2A PE=1 SV=1	13	4	5	4	395	43.6	1.61	364475
P30048	Thioredoxin-dependent peroxide reductase, mitochondrial OS=Homo sapiens OX=9606 GN=PRDX3 PE=1 SV=3	11	2	2	2	256	27.7	1.61	98972
O75037	Kinesin-like protein KIF21B OS=Homo sapiens OX=9606 GN=KIF21B PE=1 SV=2	0	1	1	1	1637	182.5	1.6
Q8N567	Zinc finger CCHC domain-containing protein 9 OS=Homo sapiens OX=9606 GN=ZCCHC9 PE=1 SV=2	7	1	1	1	271	30.5	0
Q8WXW3	Progesterone-induced-blocking factor 1 OS=Homo sapiens OX=9606 GN=PIBF1 PE=1 SV=2	1	1	1	1	757	89.8	0	753114	4.91649e+06
Q96AV8	Transcription factor E2F7 OS=Homo sapiens OX=9606 GN=E2F7 PE=1 SV=3	1	1	1	1	911	99.8	0
Q14258	E3 ubiquitin/ISG15 ligase TRIM25 OS=Homo sapiens OX=9606 GN=TRIM25 PE=1 SV=2	2	1	1	1	630	70.9	0	28047.7	123490
Q86TI2	Dipeptidyl peptidase 9 OS=Homo sapiens OX=9606 GN=DPP9 PE=1 SV=3	1	1	1	1	863	98.2	0
P16930	Fumarylacetoacetase OS=Homo sapiens OX=9606 GN=FAH PE=1 SV=2	6	1	1	1	419	46.3	0
Q8IYH5	ZZ-type zinc finger-containing protein 3 OS=Homo sapiens OX=9606 GN=ZZZ3 PE=1 SV=1	1	1	1	1	903	102	0
P10244	Myb-related protein B OS=Homo sapiens OX=9606 GN=MYBL2 PE=1 SV=1	2	1	1	1	700	78.7	0		237930
P20042	Eukaryotic translation initiation factor 2 subunit 2 OS=Homo sapiens OX=9606 GN=EIF2S2 PE=1 SV=2	4	1	1	1	333	38.4	0
Q01658	Protein Dr1 OS=Homo sapiens OX=9606 GN=DR1 PE=1 SV=1	6	1	1	1	176	19.4	0		238040
P48200	Iron-responsive element-binding protein 2 OS=Homo sapiens OX=9606 GN=IREB2 PE=1 SV=4	2	1	1	1	963	105	0
Q86TB9	Protein PAT1 homolog 1 OS=Homo sapiens OX=9606 GN=PATL1 PE=1 SV=2	4	1	1	1	770	86.8	0
Q15398	Disks large-associated protein 5 OS=Homo sapiens OX=9606 GN=DLGAP5 PE=1 SV=2	1	1	1	1	846	95.1	0	76362.5	151124
Q8IUF8	Ribosomal oxygenase 2 OS=Homo sapiens OX=9606 GN=RIOX2 PE=1 SV=1	2	1	1	1	465	52.8	0		158595
Q9Y294	Histone chaperone ASF1A OS=Homo sapiens OX=9606 GN=ASF1A PE=1 SV=1	13	1	1	1	204	23	0
Q7Z5J4	Retinoic acid-induced protein 1 OS=Homo sapiens OX=9606 GN=RAI1 PE=1 SV=2	1	1	5	1	1906	203.2	0
Q5VTB9	E3 ubiquitin-protein ligase RNF220 OS=Homo sapiens OX=9606 GN=RNF220 PE=1 SV=1	4	1	1	1	566	62.7	0
Q9BQK8	Phosphatidate phosphatase LPIN3 OS=Homo sapiens OX=9606 GN=LPIN3 PE=1 SV=3	1	1	1	1	851	93.6	0
P62995	Transformer-2 protein homolog beta OS=Homo sapiens OX=9606 GN=TRA2B PE=1 SV=1	8	2	2	2	288	33.6	0	238846	56832
Q9NVS9	Pyridoxine-5'-phosphate oxidase OS=Homo sapiens OX=9606 GN=PNPO PE=1 SV=1	8	1	1	1	261	30	0
Q03933	Heat shock factor protein 2 OS=Homo sapiens OX=9606 GN=HSF2 PE=1 SV=1	5	2	2	1	536	60.3	0	28236.3	195668
Q13362	Serine/threonine-protein phosphatase 2A 56 kDa regulatory subunit gamma isoform OS=Homo sapiens OX=9606 GN=PPP2R5C PE=1 SV=3	3	1	1	1	524	61	0
Q8WWK9	Cytoskeleton-associated protein 2 OS=Homo sapiens OX=9606 GN=CKAP2 PE=1 SV=1	6	3	3	3	683	76.9	0	621327	662385
Q9NR12	PDZ and LIM domain protein 7 OS=Homo sapiens OX=9606 GN=PDLIM7 PE=1 SV=1	3	1	1	1	457	49.8	0
O15144	Actin-related protein 2/3 complex subunit 2 OS=Homo sapiens OX=9606 GN=ARPC2 PE=1 SV=1	5	1	1	1	300	34.3	0
O95073	Fibrinogen silencer-binding protein OS=Homo sapiens OX=9606 GN=FSBP PE=1 SV=1	6	1	1	1	299	34.7	0
P15927	Replication protein A 32 kDa subunit OS=Homo sapiens OX=9606 GN=RPA2 PE=1 SV=1	7	1	1	1	270	29.2	0	127695
Q9NVM9	Integrator complex subunit 13 OS=Homo sapiens OX=9606 GN=INTS13 PE=1 SV=2	3	2	2	2	706	80.2	0		185413
Q92905	COP9 signalosome complex subunit 5 OS=Homo sapiens OX=9606 GN=COPS5 PE=1 SV=4	10	2	2	2	334	37.6	0
Q14195	Dihydropyrimidinase-related protein 3 OS=Homo sapiens OX=9606 GN=DPYSL3 PE=1 SV=1	3	1	1	1	570	61.9	0	1155517	3090421
Q9NTI2	Phospholipid-transporting ATPase IB OS=Homo sapiens OX=9606 GN=ATP8A2 PE=1 SV=3	1	1	1	1	1188	133.5	0	480375	2.83417e+06
A6ND36	Protein FAM83G OS=Homo sapiens OX=9606 GN=FAM83G PE=1 SV=2	2	1	1	1	823	90.8	0	91228.3
P49454	Centromere protein F OS=Homo sapiens OX=9606 GN=CENPF PE=1 SV=3	0	1	1	1	3114	357.3	0	9606678	41877360
Q13564	NEDD8-activating enzyme E1 regulatory subunit OS=Homo sapiens OX=9606 GN=NAE1 PE=1 SV=1	3	1	1	1	534	60.2	0
Q9BQ75	Protein CMSS1 OS=Homo sapiens OX=9606 GN=CMSS1 PE=1 SV=2	5	1	2	1	279	31.9	0	41322.7	180708
P29218	Inositol monophosphatase 1 OS=Homo sapiens OX=9606 GN=IMPA1 PE=1 SV=1	8	1	1	1	277	30.2	0
Q9H3S7	Tyrosine-protein phosphatase non-receptor type 23 OS=Homo sapiens OX=9606 GN=PTPN23 PE=1 SV=1	1	1	1	1	1636	178.9	0
Q9Y232	Chromodomain Y-like protein OS=Homo sapiens OX=9606 GN=CDYL PE=1 SV=2	3	1	1	1	598	66.4	0	327477	290567
Q13601	KRR1 small subunit processome component homolog OS=Homo sapiens OX=9606 GN=KRR1 PE=1 SV=4	6	3	3	3	381	43.6	0	260032	132369
O75832	26S proteasome non-ATPase regulatory subunit 10 OS=Homo sapiens OX=9606 GN=PSMD10 PE=1 SV=1	4	1	1	1	226	24.4	0	466651	446904
Q13613	Myotubularin-related protein 1 OS=Homo sapiens OX=9606 GN=MTMR1 PE=1 SV=4	2	1	1	1	665	74.6	0	102405	157799
Q6QNY0	Biogenesis of lysosome-related organelles complex 1 subunit 3 OS=Homo sapiens OX=9606 GN=BLOC1S3 PE=1 SV=1	8	1	1	1	202	21.2	0	242822
Q8NEM7	Transcription factor SPT20 homolog OS=Homo sapiens OX=9606 GN=SUPT20H PE=1 SV=2	2	1	1	1	779	85.7	0
Q9BUT9	MAPK regulated corepressor interacting protein 2 OS=Homo sapiens OX=9606 GN=MCRIP2 PE=1 SV=2	7	1	1	1	160	17.8	0		614530
Q96FX7	tRNA (adenine(58)-N(1))-methyltransferase catalytic subunit TRMT61A OS=Homo sapiens OX=9606 GN=TRMT61A PE=1 SV=1	6	1	1	1	289	31.4	0
Q8WZ64	Arf-GAP with Rho-GAP domain, ANK repeat and PH domain-containing protein 2 OS=Homo sapiens OX=9606 GN=ARAP2 PE=1 SV=3	1	1	1	1	1704	193.3	0	99054.7	931610
P41250	Glycine--tRNA ligase OS=Homo sapiens OX=9606 GN=GARS1 PE=1 SV=3	3	1	1	1	739	83.1	0
P19099	Cytochrome P450 11B2, mitochondrial OS=Homo sapiens OX=9606 GN=CYP11B2 PE=1 SV=3	5	1	1	1	503	57.5	0		1.43448e+06
Q5VW38	Protein GPR107 OS=Homo sapiens OX=9606 GN=GPR107 PE=1 SV=1	2	1	1	1	600	66.9	0
P14210	Hepatocyte growth factor OS=Homo sapiens OX=9606 GN=HGF PE=1 SV=2	2	1	1	1	728	83.1	0	402826	1.53516e+06
Q9BXS6	Nucleolar and spindle-associated protein 1 OS=Homo sapiens OX=9606 GN=NUSAP1 PE=1 SV=1	2	1	1	1	441	49.4	0		94969.2
O43296	Zinc finger protein 264 OS=Homo sapiens OX=9606 GN=ZNF264 PE=1 SV=1	2	1	1	1	627	70.5	0
Q5T749	Keratinocyte proline-rich protein OS=Homo sapiens OX=9606 GN=KPRP PE=1 SV=1	8	3	3	3	579	64.1	0		278756
Q9BZL1	Ubiquitin-like protein 5 OS=Homo sapiens OX=9606 GN=UBL5 PE=1 SV=1	12	1	1	1	73	8.5	0	22304.7	162462
Q6ZUT1	Uncharacterized protein NKAPD1 OS=Homo sapiens OX=9606 GN=NKAPD1 PE=1 SV=2	4	1	1	1	292	34.1	0		172564
Q7L3B6	Hsp90 co-chaperone Cdc37-like 1 OS=Homo sapiens OX=9606 GN=CDC37L1 PE=1 SV=1	2	1	1	1	337	38.8	0	648115
P16435	NADPH--cytochrome P450 reductase OS=Homo sapiens OX=9606 GN=POR PE=1 SV=2	3	1	1	1	677	76.6	0
Q86UE4	Protein LYRIC OS=Homo sapiens OX=9606 GN=MTDH PE=1 SV=2	3	1	1	1	582	63.8	0
Q6P6B7	Ankyrin repeat domain-containing protein 16 OS=Homo sapiens OX=9606 GN=ANKRD16 PE=1 SV=1	5	1	1	1	361	39.3	0		374261
Q16890	Tumor protein D53 OS=Homo sapiens OX=9606 GN=TPD52L1 PE=1 SV=1	7	1	1	1	204	22.4	0	115500	83378.2
O43314	Inositol hexakisphosphate and diphosphoinositol-pentakisphosphate kinase 2 OS=Homo sapiens OX=9606 GN=PPIP5K2 PE=1 SV=3	1	1	1	1	1243	140.3	0
P61006	Ras-related protein Rab-8A OS=Homo sapiens OX=9606 GN=RAB8A PE=1 SV=1	7	1	1	1	207	23.7	0
Q96AA8	Janus kinase and microtubule-interacting protein 2 OS=Homo sapiens OX=9606 GN=JAKMIP2 PE=1 SV=1	1	1	1	1	810	94.9	0
O75525	KH domain-containing, RNA-binding, signal transduction-associated protein 3 OS=Homo sapiens OX=9606 GN=KHDRBS3 PE=1 SV=1	11	3	4	2	346	38.8	0	17851	114593
Q16656	Nuclear respiratory factor 1 OS=Homo sapiens OX=9606 GN=NRF1 PE=1 SV=1	3	1	1	1	503	53.5	0		127442
P50402	Emerin OS=Homo sapiens OX=9606 GN=EMD PE=1 SV=1	5	1	1	1	254	29	0	30153	86924.6
Q9NXX6	Non-structural maintenance of chromosomes element 4 homolog A OS=Homo sapiens OX=9606 GN=NSMCE4A PE=1 SV=2	6	2	2	2	385	44.3	0	60328.6	193169
Q6IA86	Elongator complex protein 2 OS=Homo sapiens OX=9606 GN=ELP2 PE=1 SV=2	5	1	1	1	826	92.4	0
O00233	26S proteasome non-ATPase regulatory subunit 9 OS=Homo sapiens OX=9606 GN=PSMD9 PE=1 SV=3	5	1	1	1	223	24.7	0	19977.1
Q9H0M4	Zinc finger CW-type PWWP domain protein 1 OS=Homo sapiens OX=9606 GN=ZCWPW1 PE=1 SV=2	3	1	1	1	648	72	0		656615
Q86U44	N6-adenosine-methyltransferase catalytic subunit OS=Homo sapiens OX=9606 GN=METTL3 PE=1 SV=2	3	1	1	1	580	64.4	0
Q6ZS81	WD repeat- and FYVE domain-containing protein 4 OS=Homo sapiens OX=9606 GN=WDFY4 PE=1 SV=3	0	1	3	1	3184	353.4	0	539766	699366
Q7Z7A1	Centriolin OS=Homo sapiens OX=9606 GN=CNTRL PE=1 SV=2	1	1	1	1	2325	268.7	0	1.65927e+06	5.90562e+06
Q13098	COP9 signalosome complex subunit 1 OS=Homo sapiens OX=9606 GN=GPS1 PE=1 SV=4	7	2	2	2	491	55.5	0
P07942	Laminin subunit beta-1 OS=Homo sapiens OX=9606 GN=LAMB1 PE=1 SV=2	1	1	1	1	1786	197.9	0
P11802	Cyclin-dependent kinase 4 OS=Homo sapiens OX=9606 GN=CDK4 PE=1 SV=2	4	1	1	1	303	33.7	0	12068.1	170377
O95169	NADH dehydrogenase [ubiquinone] 1 beta subcomplex subunit 8, mitochondrial OS=Homo sapiens OX=9606 GN=NDUFB8 PE=1 SV=1	10	1	1	1	186	21.8	0	150076	574324
Q6QEF8	Coronin-6 OS=Homo sapiens OX=9606 GN=CORO6 PE=1 SV=2	2	1	1	1	472	52.7	0		170791
Q12872	Splicing factor, suppressor of white-apricot homolog OS=Homo sapiens OX=9606 GN=SFSWAP PE=1 SV=3	1	1	1	1	951	104.8	0		233506
Q9H2U1	ATP-dependent DNA/RNA helicase DHX36 OS=Homo sapiens OX=9606 GN=DHX36 PE=1 SV=2	1	1	1	1	1008	114.7	0
Q92917	G-patch domain and KOW motifs-containing protein OS=Homo sapiens OX=9606 GN=GPKOW PE=1 SV=2	8	2	2	2	476	52.2	0		301666
Q7Z388	Probable C-mannosyltransferase DPY19L4 OS=Homo sapiens OX=9606 GN=DPY19L4 PE=1 SV=1	2	1	1	1	723	83.7	0	613043
O14929	Histone acetyltransferase type B catalytic subunit OS=Homo sapiens OX=9606 GN=HAT1 PE=1 SV=1	3	1	1	1	419	49.5	0	250349	147855
Q15061	WD repeat-containing protein 43 OS=Homo sapiens OX=9606 GN=WDR43 PE=1 SV=3	4	1	1	1	677	74.8	0
Q8WVM8	Sec1 family domain-containing protein 1 OS=Homo sapiens OX=9606 GN=SCFD1 PE=1 SV=4	7	2	2	2	642	72.3	0
Q9BV68	E3 ubiquitin-protein ligase RNF126 OS=Homo sapiens OX=9606 GN=RNF126 PE=1 SV=2	10	1	1	1	311	33.8	0
Q9NX02	NACHT, LRR and PYD domains-containing protein 2 OS=Homo sapiens OX=9606 GN=NLRP2 PE=1 SV=1	2	1	1	1	1062	120.4	0	736680	913778
Q5RKV6	Exosome complex component MTR3 OS=Homo sapiens OX=9606 GN=EXOSC6 PE=1 SV=1	10	1	1	1	272	28.2	0
Q9C0K0	B-cell lymphoma/leukemia 11B OS=Homo sapiens OX=9606 GN=BCL11B PE=1 SV=1	1	1	1	1	894	95.5	0	49332.3	498159
O75475	PC4 and SFRS1-interacting protein OS=Homo sapiens OX=9606 GN=PSIP1 PE=1 SV=1	2	1	1	1	530	60.1	0
Q9NWT8	Aurora kinase A-interacting protein OS=Homo sapiens OX=9606 GN=AURKAIP1 PE=1 SV=1	7	1	1	1	199	22.3	0
Q8WX92	Negative elongation factor B OS=Homo sapiens OX=9606 GN=NELFB PE=1 SV=1	2	1	1	1	580	65.7	0	121003	241290
P07237	Protein disulfide-isomerase OS=Homo sapiens OX=9606 GN=P4HB PE=1 SV=3	2	1	1	1	508	57.1	0
P49321	Nuclear autoantigenic sperm protein OS=Homo sapiens OX=9606 GN=NASP PE=1 SV=2	3	2	2	2	788	85.2	0	409845	103051
Q9BVQ7	Spermatogenesis-associated protein 5-like protein 1 OS=Homo sapiens OX=9606 GN=SPATA5L1 PE=1 SV=2	2	1	1	1	753	80.7	0	777663	265464
P08651	Nuclear factor 1 C-type OS=Homo sapiens OX=9606 GN=NFIC PE=1 SV=2	3	1	1	1	508	55.6	0
O75190	DnaJ homolog subfamily B member 6 OS=Homo sapiens OX=9606 GN=DNAJB6 PE=1 SV=2	5	1	1	1	326	36.1	0
Q14191	Werner syndrome ATP-dependent helicase OS=Homo sapiens OX=9606 GN=WRN PE=1 SV=2	0	1	2	1	1432	162.4	0	176630	148928
Q8N9Q2	Protein SREK1IP1 OS=Homo sapiens OX=9606 GN=SREK1IP1 PE=1 SV=1	8	1	2	1	155	18.2	0	264092	1.13032e+06
Q14697	Neutral alpha-glucosidase AB OS=Homo sapiens OX=9606 GN=GANAB PE=1 SV=3	2	1	1	1	944	106.8	0
Q96EP5	DAZ-associated protein 1 OS=Homo sapiens OX=9606 GN=DAZAP1 PE=1 SV=1	6	2	2	2	407	43.4	0	15139.5	438733
Q9Y3D8	Adenylate kinase isoenzyme 6 OS=Homo sapiens OX=9606 GN=AK6 PE=1 SV=1	9	1	1	1	172	20	0
P0C7T5	Ataxin-1-like OS=Homo sapiens OX=9606 GN=ATXN1L PE=1 SV=1	2	1	1	1	689	73.3	0
Q92688	Acidic leucine-rich nuclear phosphoprotein 32 family member B OS=Homo sapiens OX=9606 GN=ANP32B PE=1 SV=1	10	1	1	1	251	28.8	0
Q9UKD2	mRNA turnover protein 4 homolog OS=Homo sapiens OX=9606 GN=MRTO4 PE=1 SV=2	7	1	2	1	239	27.5	0	56491.3	130176
Q6NSI4	RPA-related protein RADX OS=Homo sapiens OX=9606 GN=RADX PE=1 SV=2	4	2	3	2	855	97.5	0	205234
Q9H6H4	Receptor expression-enhancing protein 4 OS=Homo sapiens OX=9606 GN=REEP4 PE=1 SV=1	9	1	1	1	257	29.4	0
Q5T3J3	Ligand-dependent nuclear receptor-interacting factor 1 OS=Homo sapiens OX=9606 GN=LRIF1 PE=1 SV=1	2	1	1	1	769	84.5	0
P61421	V-type proton ATPase subunit d 1 OS=Homo sapiens OX=9606 GN=ATP6V0D1 PE=1 SV=1	5	1	1	1	351	40.3	0
Q9HCL2	Glycerol-3-phosphate acyltransferase 1, mitochondrial OS=Homo sapiens OX=9606 GN=GPAM PE=1 SV=3	2	1	1	1	828	93.7	0
Q96KS9	Protein FAM167A OS=Homo sapiens OX=9606 GN=FAM167A PE=1 SV=1	13	1	1	1	214	24.2	0
O14531	Dihydropyrimidinase-related protein 4 OS=Homo sapiens OX=9606 GN=DPYSL4 PE=1 SV=2	3	1	1	1	572	61.8	0	176474	244991
P02765	Alpha-2-HS-glycoprotein OS=Homo sapiens OX=9606 GN=AHSG PE=1 SV=2	4	1	1	1	367	39.3	0	31321.2	78689.5
A8MYA2	Uncharacterized protein CXorf49 OS=Homo sapiens OX=9606 GN=CXorf49 PE=2 SV=3	6	1	1	1	514	54.4	0	343518
Q9NVD3	SET domain-containing protein 4 OS=Homo sapiens OX=9606 GN=SETD4 PE=1 SV=1	2	1	1	1	440	50.4	0
Q9UKG1	DCC-interacting protein 13-alpha OS=Homo sapiens OX=9606 GN=APPL1 PE=1 SV=1	5	2	3	2	709	79.6	0
P29322	Ephrin type-A receptor 8 OS=Homo sapiens OX=9606 GN=EPHA8 PE=1 SV=2	2	1	1	1	1005	110.9	0
P09914	Interferon-induced protein with tetratricopeptide repeats 1 OS=Homo sapiens OX=9606 GN=IFIT1 PE=1 SV=2	2	1	1	1	478	55.3	0
P49257	Protein ERGIC-53 OS=Homo sapiens OX=9606 GN=LMAN1 PE=1 SV=2	2	1	1	1	510	57.5	0	203630	286521
Q9C091	GREB1-like protein OS=Homo sapiens OX=9606 GN=GREB1L PE=1 SV=2	1	1	1	1	1923	214.2	0
O00629	Importin subunit alpha-3 OS=Homo sapiens OX=9606 GN=KPNA4 PE=1 SV=1	5	1	1	1	521	57.9	0
Q8N9N2	Activating signal cointegrator 1 complex subunit 1 OS=Homo sapiens OX=9606 GN=ASCC1 PE=1 SV=1	3	1	1	1	400	45.5	0	2.81237e+06	562027
O15550	Lysine-specific demethylase 6A OS=Homo sapiens OX=9606 GN=KDM6A PE=1 SV=2	1	1	1	1	1401	154.1	0
Q9NZM1	Myoferlin OS=Homo sapiens OX=9606 GN=MYOF PE=1 SV=1	1	1	1	1	2061	234.6	0		728240
Q99961	Endophilin-A2 OS=Homo sapiens OX=9606 GN=SH3GL1 PE=1 SV=1	8	2	2	2	368	41.5	0
Q9HCK8	Chromodomain-helicase-DNA-binding protein 8 OS=Homo sapiens OX=9606 GN=CHD8 PE=1 SV=5	0	1	1	1	2581	290.3	0		299428
Q5T1B0	Axonemal dynein light chain domain-containing protein 1 OS=Homo sapiens OX=9606 GN=AXDND1 PE=2 SV=1	1	1	1	1	1012	118	0	313990
O14647	Chromodomain-helicase-DNA-binding protein 2 OS=Homo sapiens OX=9606 GN=CHD2 PE=1 SV=2	1	1	1	1	1828	211.2	0
Q16718	NADH dehydrogenase [ubiquinone] 1 alpha subcomplex subunit 5 OS=Homo sapiens OX=9606 GN=NDUFA5 PE=1 SV=3	22	1	1	1	116	13.5	0
Q9NYZ3	G2 and S phase-expressed protein 1 OS=Homo sapiens OX=9606 GN=GTSE1 PE=1 SV=3	2	1	1	1	720	76.6	0
Q07889	Son of sevenless homolog 1 OS=Homo sapiens OX=9606 GN=SOS1 PE=1 SV=1	1	1	1	1	1333	152.4	0		976984
Q96F45	Zinc finger protein 503 OS=Homo sapiens OX=9606 GN=ZNF503 PE=1 SV=1	7	2	2	2	646	62.5	0		98284
P31944	Caspase-14 OS=Homo sapiens OX=9606 GN=CASP14 PE=1 SV=2	7	1	1	1	242	27.7	0
Q9ULK4	Mediator of RNA polymerase II transcription subunit 23 OS=Homo sapiens OX=9606 GN=MED23 PE=1 SV=2	1	1	1	1	1368	156.4	0	126503
Q71RC2	La-related protein 4 OS=Homo sapiens OX=9606 GN=LARP4 PE=1 SV=3	3	1	1	1	724	80.5	0
Q13043	Serine/threonine-protein kinase 4 OS=Homo sapiens OX=9606 GN=STK4 PE=1 SV=2	3	1	2	1	487	55.6	0	265842	546783
Q8N3S3	Protein PHTF2 OS=Homo sapiens OX=9606 GN=PHTF2 PE=2 SV=2	2	1	1	1	785	88.7	0	1426018
P49792	E3 SUMO-protein ligase RanBP2 OS=Homo sapiens OX=9606 GN=RANBP2 PE=1 SV=2	1	1	1	1	3224	358	0
Q16514	Transcription initiation factor TFIID subunit 12 OS=Homo sapiens OX=9606 GN=TAF12 PE=1 SV=1	9	2	3	2	161	17.9	0	506234	188353
Q9Y6I3	Epsin-1 OS=Homo sapiens OX=9606 GN=EPN1 PE=1 SV=2	2	1	1	1	576	60.3	0
Q9HC35	Echinoderm microtubule-associated protein-like 4 OS=Homo sapiens OX=9606 GN=EML4 PE=1 SV=3	2	1	1	1	981	108.8	0
P61081	NEDD8-conjugating enzyme Ubc12 OS=Homo sapiens OX=9606 GN=UBE2M PE=1 SV=1	7	1	2	1	183	20.9	0	213017
Q6P6C2	RNA demethylase ALKBH5 OS=Homo sapiens OX=9606 GN=ALKBH5 PE=1 SV=2	3	1	1	1	394	44.2	0
P49591	Serine--tRNA ligase, cytoplasmic OS=Homo sapiens OX=9606 GN=SARS1 PE=1 SV=3	2	1	1	1	514	58.7	0	151037	140174
Q8ND56	Protein LSM14 homolog A OS=Homo sapiens OX=9606 GN=LSM14A PE=1 SV=3	3	1	1	1	463	50.5	0
Q9HCZ1	Zinc finger protein 334 OS=Homo sapiens OX=9606 GN=ZNF334 PE=1 SV=2	2	1	1	1	680	79.6	0	29510.2	340921
O75694	Nuclear pore complex protein Nup155 OS=Homo sapiens OX=9606 GN=NUP155 PE=1 SV=1	2	1	1	1	1391	155.1	0
Q9UNF1	Melanoma-associated antigen D2 OS=Homo sapiens OX=9606 GN=MAGED2 PE=1 SV=2	3	1	1	1	606	64.9	0	261125	162452
O00429	Dynamin-1-like protein OS=Homo sapiens OX=9606 GN=DNM1L PE=1 SV=2	3	1	1	1	736	81.8	0
O43307	Rho guanine nucleotide exchange factor 9 OS=Homo sapiens OX=9606 GN=ARHGEF9 PE=1 SV=3	3	1	1	1	516	60.9	0		4.70699e+06
Q9ULT8	E3 ubiquitin-protein ligase HECTD1 OS=Homo sapiens OX=9606 GN=HECTD1 PE=1 SV=3	1	1	1	1	2610	289.2	0		90925.4
Q02413	Desmoglein-1 OS=Homo sapiens OX=9606 GN=DSG1 PE=1 SV=2	3	2	2	2	1049	113.7	0	23449.2	103712
Q16659	Mitogen-activated protein kinase 6 OS=Homo sapiens OX=9606 GN=MAPK6 PE=1 SV=1	1	1	1	1	721	82.6	0
Q9NXW2	DnaJ homolog subfamily B member 12 OS=Homo sapiens OX=9606 GN=DNAJB12 PE=1 SV=5	4	1	1	1	375	41.8	0
P51648	Aldehyde dehydrogenase family 3 member A2 OS=Homo sapiens OX=9606 GN=ALDH3A2 PE=1 SV=1	6	1	1	1	485	54.8	0
P54284	Voltage-dependent L-type calcium channel subunit beta-3 OS=Homo sapiens OX=9606 GN=CACNB3 PE=1 SV=1	5	1	1	1	484	54.5	0
Q9UNQ0	Broad substrate specificity ATP-binding cassette transporter ABCG2 OS=Homo sapiens OX=9606 GN=ABCG2 PE=1 SV=3	2	1	1	1	655	72.3	0
O43719	HIV Tat-specific factor 1 OS=Homo sapiens OX=9606 GN=HTATSF1 PE=1 SV=1	2	1	1	1	755	85.8	0
Q99848	Probable rRNA-processing protein EBP2 OS=Homo sapiens OX=9606 GN=EBNA1BP2 PE=1 SV=2	9	2	2	2	306	34.8	0	47266.4	120765
P17948	Vascular endothelial growth factor receptor 1 OS=Homo sapiens OX=9606 GN=FLT1 PE=1 SV=2	1	1	1	1	1338	150.7	0	135064	145939
Q1ED39	Lysine-rich nucleolar protein 1 OS=Homo sapiens OX=9606 GN=KNOP1 PE=1 SV=1	3	1	1	1	458	51.6	0
Q9NUI1	Peroxisomal 2,4-dienoyl-CoA reductase [(3E)-enoyl-CoA-producing] OS=Homo sapiens OX=9606 GN=DECR2 PE=1 SV=1	10	2	2	2	292	30.8	0	121238	381778
P39687	Acidic leucine-rich nuclear phosphoprotein 32 family member A OS=Homo sapiens OX=9606 GN=ANP32A PE=1 SV=1	8	1	2	1	249	28.6	0	675690	250944
Q15651	High mobility group nucleosome-binding domain-containing protein 3 OS=Homo sapiens OX=9606 GN=HMGN3 PE=1 SV=2	15	1	1	1	99	10.7	0	379408	51737.6
Q9NR50	Translation initiation factor eIF-2B subunit gamma OS=Homo sapiens OX=9606 GN=EIF2B3 PE=1 SV=1	6	2	2	2	452	50.2	0
P25815	Protein S100-P OS=Homo sapiens OX=9606 GN=S100P PE=1 SV=2	18	1	1	1	95	10.4	0
P35659	Protein DEK OS=Homo sapiens OX=9606 GN=DEK PE=1 SV=1	4	1	2	1	375	42.6	0
O15511	Actin-related protein 2/3 complex subunit 5 OS=Homo sapiens OX=9606 GN=ARPC5 PE=1 SV=3	8	1	1	1	151	16.3	0
P32246	C-C chemokine receptor type 1 OS=Homo sapiens OX=9606 GN=CCR1 PE=1 SV=1	9	1	1	1	355	41.1	0
Q13492	Phosphatidylinositol-binding clathrin assembly protein OS=Homo sapiens OX=9606 GN=PICALM PE=1 SV=2	2	1	1	1	652	70.7	0
Q6DKI1	60S ribosomal protein L7-like 1 OS=Homo sapiens OX=9606 GN=RPL7L1 PE=1 SV=2	5	1	1	1	255	29.7	0	583802	112879
O75486	Transcription initiation protein SPT3 homolog OS=Homo sapiens OX=9606 GN=SUPT3H PE=1 SV=3	4	1	1	1	317	35.8	0
Q52M93	Zinc finger protein 585B OS=Homo sapiens OX=9606 GN=ZNF585B PE=2 SV=1	6	2	2	1	769	88	0
Q8NHV4	Protein NEDD1 OS=Homo sapiens OX=9606 GN=NEDD1 PE=1 SV=1	3	1	1	1	660	71.9	0
P11171	Protein 4.1 OS=Homo sapiens OX=9606 GN=EPB41 PE=1 SV=4	3	2	2	2	864	97	0	137391	186041
P62854	40S ribosomal protein S26 OS=Homo sapiens OX=9606 GN=RPS26 PE=1 SV=3	23	2	3	2	115	13	0	10123.5	529246
Q9UIY3	RWD domain-containing protein 2A OS=Homo sapiens OX=9606 GN=RWDD2A PE=1 SV=1	8	1	1	1	292	33.9	0
Q9Y6E7	NAD-dependent protein lipoamidase sirtuin-4, mitochondrial OS=Homo sapiens OX=9606 GN=SIRT4 PE=1 SV=1	3	1	2	1	314	35.2	0	111412296	83162608
Q8N3C0	Activating signal cointegrator 1 complex subunit 3 OS=Homo sapiens OX=9606 GN=ASCC3 PE=1 SV=3	1	2	2	2	2202	251.3	0
Q96IY1	Kinetochore-associated protein NSL1 homolog OS=Homo sapiens OX=9606 GN=NSL1 PE=1 SV=3	10	2	2	2	281	32.1	0	973671	633280
P01766	Immunoglobulin heavy variable 3-13 OS=Homo sapiens OX=9606 GN=IGHV3-13 PE=1 SV=2	8	1	1	1	116	12.5	0
Q9UN37	Vacuolar protein sorting-associated protein 4A OS=Homo sapiens OX=9606 GN=VPS4A PE=1 SV=1	4	1	1	1	437	48.9	0
O94779	Contactin-5 OS=Homo sapiens OX=9606 GN=CNTN5 PE=1 SV=2	2	1	1	1	1100	120.6	0		278276
Q9H9B4	Sideroflexin-1 OS=Homo sapiens OX=9606 GN=SFXN1 PE=1 SV=4	6	1	1	1	322	35.6	0	129614
Q8IWI9	MAX gene-associated protein OS=Homo sapiens OX=9606 GN=MGA PE=1 SV=4	1	3	4	3	3065	336	0	235195	241471
P58317	Zinc finger protein 121 OS=Homo sapiens OX=9606 GN=ZNF121 PE=1 SV=2	7	2	2	2	390	44.7	0	862491	8928901
A0MZ66	Shootin-1 OS=Homo sapiens OX=9606 GN=SHTN1 PE=1 SV=4	4	2	3	2	631	71.6	0	68843.7	277611
Q8N3U4	Cohesin subunit SA-2 OS=Homo sapiens OX=9606 GN=STAG2 PE=1 SV=3	1	1	1	1	1231	141.2	0	2.85154e+06	2084783
Q01638	Interleukin-1 receptor-like 1 OS=Homo sapiens OX=9606 GN=IL1RL1 PE=1 SV=4	3	1	1	1	556	63.3	0	541072	1.163e+06
Q8NCM8	Cytoplasmic dynein 2 heavy chain 1 OS=Homo sapiens OX=9606 GN=DYNC2H1 PE=1 SV=4	1	1	1	1	4307	492.3	0
Q8IYW2	Cilia- and flagella-associated protein 46 OS=Homo sapiens OX=9606 GN=CFAP46 PE=2 SV=3	0	1	1	1	2715	303.3	0
Q6ZNG1	Zinc finger protein 600 OS=Homo sapiens OX=9606 GN=ZNF600 PE=1 SV=2	5	1	1	1	722	83.1	0		813148
Q96T17	MAP7 domain-containing protein 2 OS=Homo sapiens OX=9606 GN=MAP7D2 PE=1 SV=2	3	1	1	1	732	81.9	0
O95433	Activator of 90 kDa heat shock protein ATPase homolog 1 OS=Homo sapiens OX=9606 GN=AHSA1 PE=1 SV=1	12	2	3	2	338	38.3	0	389231
P46781	40S ribosomal protein S9 OS=Homo sapiens OX=9606 GN=RPS9 PE=1 SV=3	4	1	1	1	194	22.6	0		101886
Q2KHR3	Glutamine and serine-rich protein 1 OS=Homo sapiens OX=9606 GN=QSER1 PE=1 SV=3	1	1	1	1	1735	189.9	0
Q9H4A3	Serine/threonine-protein kinase WNK1 OS=Homo sapiens OX=9606 GN=WNK1 PE=1 SV=2	3	3	4	3	2382	250.6	0	285488	586755
Q9UI36	Dachshund homolog 1 OS=Homo sapiens OX=9606 GN=DACH1 PE=1 SV=4	2	1	1	1	758	78.5	0		177074
Q8IVW6	AT-rich interactive domain-containing protein 3B OS=Homo sapiens OX=9606 GN=ARID3B PE=1 SV=2	5	1	1	1	561	60.6	0
Q5BJD5	Transmembrane protein 41B OS=Homo sapiens OX=9606 GN=TMEM41B PE=1 SV=1	7	1	1	1	291	32.5	0	102360
Q8IZY2	Phospholipid-transporting ATPase ABCA7 OS=Homo sapiens OX=9606 GN=ABCA7 PE=1 SV=3	1	1	1	1	2146	234.2	0
Q9UI30	Multifunctional methyltransferase subunit TRM112-like protein OS=Homo sapiens OX=9606 GN=TRMT112 PE=1 SV=1	10	1	1	1	125	14.2	0	57026.6
Q9Y5A9	YTH domain-containing family protein 2 OS=Homo sapiens OX=9606 GN=YTHDF2 PE=1 SV=2	5	2	2	2	579	62.3	0	80682.6	489497
Q9NRW7	Vacuolar protein sorting-associated protein 45 OS=Homo sapiens OX=9606 GN=VPS45 PE=1 SV=1	2	1	1	1	570	65	0	70801.9	101781
Q6ZU65	Ubinuclein-2 OS=Homo sapiens OX=9606 GN=UBN2 PE=1 SV=2	1	1	1	1	1347	146	0
Q15654	Thyroid receptor-interacting protein 6 OS=Homo sapiens OX=9606 GN=TRIP6 PE=1 SV=3	5	1	1	1	476	50.3	0
Q9Y5K6	CD2-associated protein OS=Homo sapiens OX=9606 GN=CD2AP PE=1 SV=1	2	1	1	1	639	71.4	0	58656.3	1.58681e+06
Q9NXG0	Centlein OS=Homo sapiens OX=9606 GN=CNTLN PE=1 SV=6	0	1	1	1	1405	161.5	0		92998
P20290	Transcription factor BTF3 OS=Homo sapiens OX=9606 GN=BTF3 PE=1 SV=1	9	1	1	1	206	22.2	0	119865
P29965	CD40 ligand OS=Homo sapiens OX=9606 GN=CD40LG PE=1 SV=1	3	1	1	1	261	29.3	0	1.74397e+06	33757560
Q9C0D5	Protein TANC1 OS=Homo sapiens OX=9606 GN=TANC1 PE=1 SV=3	1	1	1	1	1861	202.1	0	36502.1	91770.9
P30260	Cell division cycle protein 27 homolog OS=Homo sapiens OX=9606 GN=CDC27 PE=1 SV=2	2	1	1	1	824	91.8	0	70433.3	85998.7
Q9HCK1	DBF4-type zinc finger-containing protein 2 OS=Homo sapiens OX=9606 GN=ZDBF2 PE=1 SV=3	1	1	1	1	2354	265.5	0	442489
Q96G74	OTU domain-containing protein 5 OS=Homo sapiens OX=9606 GN=OTUD5 PE=1 SV=1	4	1	1	1	571	60.6	0
Q6UY01	Leucine-rich repeat-containing protein 31 OS=Homo sapiens OX=9606 GN=LRRC31 PE=2 SV=1	2	1	1	1	552	61.5	0	349932
Q06730	Zinc finger protein 33A OS=Homo sapiens OX=9606 GN=ZNF33A PE=1 SV=3	2	1	1	1	810	94.3	0
Q96IZ7	Serine/Arginine-related protein 53 OS=Homo sapiens OX=9606 GN=RSRC1 PE=1 SV=1	8	2	2	2	334	38.7	0		125276
Q96AT9	Ribulose-phosphate 3-epimerase OS=Homo sapiens OX=9606 GN=RPE PE=1 SV=1	8	1	1	1	228	24.9	0
Q9BZF2	Oxysterol-binding protein-related protein 7 OS=Homo sapiens OX=9606 GN=OSBPL7 PE=1 SV=1	2	1	4	1	842	95.4	0	20539594	7.94369e+06
P25490	Transcriptional repressor protein YY1 OS=Homo sapiens OX=9606 GN=YY1 PE=1 SV=2	4	1	2	1	414	44.7	0	69427.5	256364
Q16186	Proteasomal ubiquitin receptor ADRM1 OS=Homo sapiens OX=9606 GN=ADRM1 PE=1 SV=2	4	1	1	1	407	42.1	0	62390.5	238946
O00488	Zinc finger protein 593 OS=Homo sapiens OX=9606 GN=ZNF593 PE=1 SV=2	12	1	1	1	134	15.2	0		478477
O43491	Band 4.1-like protein 2 OS=Homo sapiens OX=9606 GN=EPB41L2 PE=1 SV=1	4	1	1	1	1005	112.5	0	494468	931592
O14519	Cyclin-dependent kinase 2-associated protein 1 OS=Homo sapiens OX=9606 GN=CDK2AP1 PE=1 SV=1	20	1	1	1	115	12.4	0	2.00055e+06
O15027	Protein transport protein Sec16A OS=Homo sapiens OX=9606 GN=SEC16A PE=1 SV=4	1	1	1	1	2357	251.7	0
Q96F86	Enhancer of mRNA-decapping protein 3 OS=Homo sapiens OX=9606 GN=EDC3 PE=1 SV=1	3	1	1	1	508	56	0		88072.4
Q9Y2I1	Nischarin OS=Homo sapiens OX=9606 GN=NISCH PE=1 SV=3	2	1	1	1	1504	166.5	0
Q9UL63	Muskelin OS=Homo sapiens OX=9606 GN=MKLN1 PE=1 SV=2	2	1	1	1	735	84.7	0
Q9BTK6	PAXIP1-associated glutamate-rich protein 1 OS=Homo sapiens OX=9606 GN=PAGR1 PE=1 SV=1	4	1	1	1	254	27.7	0		289906
Q9Y4R8	Telomere length regulation protein TEL2 homolog OS=Homo sapiens OX=9606 GN=TELO2 PE=1 SV=2	2	1	1	1	837	91.7	0
Q14571	Inositol 1,4,5-trisphosphate receptor type 2 OS=Homo sapiens OX=9606 GN=ITPR2 PE=1 SV=2	1	1	1	1	2701	307.9	0
P52657	Transcription initiation factor IIA subunit 2 OS=Homo sapiens OX=9606 GN=GTF2A2 PE=1 SV=1	8	1	1	1	109	12.4	0	120194	288582
O60749	Sorting nexin-2 OS=Homo sapiens OX=9606 GN=SNX2 PE=1 SV=2	3	1	1	1	519	58.4	0
P09543	2',3'-cyclic-nucleotide 3'-phosphodiesterase OS=Homo sapiens OX=9606 GN=CNP PE=1 SV=2	3	1	1	1	421	47.5	0
P61927	60S ribosomal protein L37 OS=Homo sapiens OX=9606 GN=RPL37 PE=1 SV=2	6	1	2	1	97	11.1	0		462716
P30533	Alpha-2-macroglobulin receptor-associated protein OS=Homo sapiens OX=9606 GN=LRPAP1 PE=1 SV=1	4	1	1	1	357	41.4	0	157000	569688
P25311	Zinc-alpha-2-glycoprotein OS=Homo sapiens OX=9606 GN=AZGP1 PE=1 SV=2	4	1	1	1	298	34.2	0
Q99797	Mitochondrial intermediate peptidase OS=Homo sapiens OX=9606 GN=MIPEP PE=1 SV=2	3	1	1	1	713	80.6	0
Q9BXK1	Krueppel-like factor 16 OS=Homo sapiens OX=9606 GN=KLF16 PE=1 SV=1	7	1	1	1	252	25.4	0
Q8TD19	Serine/threonine-protein kinase Nek9 OS=Homo sapiens OX=9606 GN=NEK9 PE=1 SV=2	2	1	1	1	979	107.1	0
P47813	Eukaryotic translation initiation factor 1A, X-chromosomal OS=Homo sapiens OX=9606 GN=EIF1AX PE=1 SV=2	9	1	1	1	144	16.5	0
Q8N9Z9	Lamin tail domain-containing protein 1 OS=Homo sapiens OX=9606 GN=LMNTD1 PE=2 SV=2	9	1	1	1	388	43.4	0
Q9H871	E3 ubiquitin-protein transferase RMND5A OS=Homo sapiens OX=9606 GN=RMND5A PE=1 SV=1	4	1	1	1	391	44	0
Q5VUA4	Zinc finger protein 318 OS=Homo sapiens OX=9606 GN=ZNF318 PE=1 SV=2	1	2	2	2	2279	251	0	20427.1	125238
Q9P253	Vacuolar protein sorting-associated protein 18 homolog OS=Homo sapiens OX=9606 GN=VPS18 PE=1 SV=2	1	1	1	1	973	110.1	0
Q9UBW8	COP9 signalosome complex subunit 7a OS=Homo sapiens OX=9606 GN=COPS7A PE=1 SV=1	11	1	1	1	275	30.3	0
A3KN83	Protein strawberry notch homolog 1 OS=Homo sapiens OX=9606 GN=SBNO1 PE=1 SV=1	1	1	1	1	1393	154.2	0
P15924	Desmoplakin OS=Homo sapiens OX=9606 GN=DSP PE=1 SV=3	0	1	1	1	2871	331.6	0
Q969V6	Myocardin-related transcription factor A OS=Homo sapiens OX=9606 GN=MRTFA PE=1 SV=1	3	2	2	2	931	98.9	0	383871	638839
Q4LE39	AT-rich interactive domain-containing protein 4B OS=Homo sapiens OX=9606 GN=ARID4B PE=1 SV=2	2	2	2	2	1312	147.7	0	14787.1	149140
Q9NPF4	Probable tRNA N6-adenosine threonylcarbamoyltransferase OS=Homo sapiens OX=9606 GN=OSGEP PE=1 SV=1	9	2	2	2	335	36.4	0	51498.1	101532
A8MQ14	Zinc finger protein 850 OS=Homo sapiens OX=9606 GN=ZNF850 PE=3 SV=2	1	1	1	1	1090	125.4	0		508213
Q9NWB6	Arginine and glutamate-rich protein 1 OS=Homo sapiens OX=9606 GN=ARGLU1 PE=1 SV=1	3	1	1	1	273	33.2	0
Q9NRG9	Aladin OS=Homo sapiens OX=9606 GN=AAAS PE=1 SV=1	6	1	1	1	546	59.5	0
P19623	Spermidine synthase OS=Homo sapiens OX=9606 GN=SRM PE=1 SV=1	5	1	1	1	302	33.8	0
Q9P2K9	Protein dispatched homolog 3 OS=Homo sapiens OX=9606 GN=DISP3 PE=2 SV=2	1	1	1	1	1392	153	0	263712
P49674	Casein kinase I isoform epsilon OS=Homo sapiens OX=9606 GN=CSNK1E PE=1 SV=1	3	1	1	1	416	47.3	0		111768
Q658T7	Putative protein FAM90A2P OS=Homo sapiens OX=9606 GN=FAM90A2P PE=5 SV=2	5	1	1	1	463	50.1	0
Q9NYJ8	TGF-beta-activated kinase 1 and MAP3K7-binding protein 2 OS=Homo sapiens OX=9606 GN=TAB2 PE=1 SV=1	2	1	1	1	693	76.4	0	70808	77203
Q9ULE0	Protein WWC3 OS=Homo sapiens OX=9606 GN=WWC3 PE=1 SV=3	1	1	1	1	1092	122.6	0	316762
Q9UL25	Ras-related protein Rab-21 OS=Homo sapiens OX=9606 GN=RAB21 PE=1 SV=3	8	1	1	1	225	24.3	0
P16615	Sarcoplasmic/endoplasmic reticulum calcium ATPase 2 OS=Homo sapiens OX=9606 GN=ATP2A2 PE=1 SV=1	1	1	1	1	1042	114.7	0	143486
Q68D10	Protein SPT2 homolog OS=Homo sapiens OX=9606 GN=SPTY2D1 PE=1 SV=3	2	1	1	1	685	75.6	0
O75751	Solute carrier family 22 member 3 OS=Homo sapiens OX=9606 GN=SLC22A3 PE=1 SV=1	2	1	1	1	556	61.2	0	159590	163238
O00399	Dynactin subunit 6 OS=Homo sapiens OX=9606 GN=DCTN6 PE=1 SV=1	5	1	1	1	190	20.7	0	31197.3	168888
Q6UN15	Pre-mRNA 3'-end-processing factor FIP1 OS=Homo sapiens OX=9606 GN=FIP1L1 PE=1 SV=1	2	1	1	1	594	66.5	0
O00273	DNA fragmentation factor subunit alpha OS=Homo sapiens OX=9606 GN=DFFA PE=1 SV=1	5	1	1	1	331	36.5	0	455320
O43597	Protein sprouty homolog 2 OS=Homo sapiens OX=9606 GN=SPRY2 PE=1 SV=1	4	1	1	1	315	34.7	0	154834
Q8N7M2	Zinc finger protein 283 OS=Homo sapiens OX=9606 GN=ZNF283 PE=1 SV=4	1	1	1	1	679	77.9	0	608069
Q5T0B9	Zinc finger protein 362 OS=Homo sapiens OX=9606 GN=ZNF362 PE=1 SV=1	3	1	1	1	420	45.8	0	594659	4.83223e+06
Q16643	Drebrin OS=Homo sapiens OX=9606 GN=DBN1 PE=1 SV=4	2	1	1	1	649	71.4	0
Q9P021	Cysteine-rich PDZ-binding protein OS=Homo sapiens OX=9606 GN=CRIPT PE=1 SV=1	18	1	1	1	101	11.2	0	17717.8	167046
P11717	Cation-independent mannose-6-phosphate receptor OS=Homo sapiens OX=9606 GN=IGF2R PE=1 SV=3	1	1	1	1	2491	274.2	0	629830
P02545	Prelamin-A/C OS=Homo sapiens OX=9606 GN=LMNA PE=1 SV=1	2	1	1	1	664	74.1	0
Q9C0H9	SRC kinase signaling inhibitor 1 OS=Homo sapiens OX=9606 GN=SRCIN1 PE=1 SV=4	2	1	1	1	1183	127	0
Q6PEZ8	Podocan-like protein 1 OS=Homo sapiens OX=9606 GN=PODNL1 PE=2 SV=2	2	1	1	1	512	56.5	0
Q96CT7	Coiled-coil domain-containing protein 124 OS=Homo sapiens OX=9606 GN=CCDC124 PE=1 SV=1	4	1	1	1	223	25.8	0		90483.5
P49247	Ribose-5-phosphate isomerase OS=Homo sapiens OX=9606 GN=RPIA PE=1 SV=3	12	2	2	2	311	33.2	0
Q7L9B9	Endonuclease/exonuclease/phosphatase family domain-containing protein 1 OS=Homo sapiens OX=9606 GN=EEPD1 PE=1 SV=2	2	1	1	1	569	62.4	0		425793
Q9NQ90	Anoctamin-2 OS=Homo sapiens OX=9606 GN=ANO2 PE=1 SV=2	1	1	1	1	1003	113.9	0	377912
P51693	Amyloid-like protein 1 OS=Homo sapiens OX=9606 GN=APLP1 PE=1 SV=3	1	1	1	1	650	72.1	0	234482	815282
O60885	Bromodomain-containing protein 4 OS=Homo sapiens OX=9606 GN=BRD4 PE=1 SV=2	1	1	2	1	1362	152.1	0		222228
P84095	Rho-related GTP-binding protein RhoG OS=Homo sapiens OX=9606 GN=RHOG PE=1 SV=1	15	2	2	2	191	21.3	0		64023.4
Q641Q2	WASH complex subunit 2A OS=Homo sapiens OX=9606 GN=WASHC2A PE=1 SV=3	3	2	3	2	1341	147.1	0	135817
